# Supplementary material for: De novo transcriptome based on next-generation sequencing reveals candidate genes with sex-specific expression in Arapaima gigas (Schinz, 1822), an ancient Amazonian freshwater fish
Source: PLoS One. 2018 Oct 29;13(10):e0206379. doi: 10.1371/journal.pone.0206379 (PMC6205615; doi:10.1371/journal.pone.0206379)
Supplement: S1 Table — (CSV) [file pone.0206379.s004.csv]

Acession Number	Gene Description	Hit_length	Percent_ID	Skin_Male.x	Skin_Female.x	Liver_Male.x	Liver_Female.x	Length	RPKM_Skin_Male	RPKM_Skin_Female	RPKM_Liver_Male	RPKM_Liver_Female	FoldChange_Skin_Male_Reference	FoldChange_Skin_Female_Reference	FoldChange_Liver_Male_Reference	FoldChange_Liver_Female_Reference	log2FC_Skin_Male_Reference	log2FC_Liver_Male_Reference
XP_015211746	PREDICTED: (E3-independent) E2 ubiquitin-conjugating enzyme isoform X1 [Lepisosteus oculatus]	1314	84375	2	0	0	0	525	9.57936986905001	0	0	0	Inf	0	NA	NA	Inf	NA
XP_018611328	PREDICTED: 1,25-dihydroxyvitamin D(3) 24-hydroxylase, mitochondrial [Scleropages formosus]	521	8571428571	3	0	2	3	1138	6.62895762027846	0	7.92059546022834	10.6410531504218	Inf	0	0.744343191248356	1.34346630930133	Inf	-0.425960142703259
XP_018589029	PREDICTED: 1,2-dihydroxy-3-keto-5-methylthiopentene dioxygenase [Scleropages formosus]	177	9207920792	0	0	3	2	516	0	0	26.2024349818019	15.6453727198708	NA	NA	1.6747721803088	0.597096137467255	NA	0.743964858739055
XP_018620291	PREDICTED: 1,4-alpha-glucan-branching enzyme [Scleropages formosus]	689	922005571	8	0	11	19	2513	8.00504445881617	0	19.7274202091401	30.5187493325931	Inf	0	0.646403297663047	1.54702181071062	Inf	-0.629493536788389
XP_018594764	PREDICTED: 1,5-anhydro-D-fructose reductase-like isoform X1 [Scleropages formosus]	322	897515528	0	0	134	75	1355	0	0	445.692783365734	223.422850280073	NA	NA	1.9948397525456	0.50129339899303	NA	0.996272857979794
XP_018594765	PREDICTED: 1,5-anhydro-D-fructose reductase-like isoform X2 [Scleropages formosus]	317	50	1	0	3	0	837	3.00428266502465	0	16.1534724618994	0	Inf	0	Inf	0	Inf	Inf
XP_018582071	PREDICTED: 10 kDa heat shock protein, mitochondrial [Scleropages formosus]	99	6530612245	2	0	8	10	631	7.9701571810638	0	57.1387488668136	63.9699867151609	Inf	0	0.893211829498031	1.1195552577511	Inf	-0.16292573686946
XP_018619782	PREDICTED: 116 kDa U5 small nuclear ribonucleoprotein component [Scleropages formosus]	970	8384279476	5	0	0	6	1053	11.9400977712518	0	0	23.0000351095536	Inf	0	0	Inf	Inf	-Inf
XP_006629411	PREDICTED: 11-cis retinol dehydrogenase-like [Lepisosteus oculatus]	321	82.5	0	0	10	2	1198	0	0	37.61952267838	6.73874150538674	NA	NA	5.58257393436269	0.179128841240176	NA	2.48093045290526
XP_015228317	PREDICTED: 12-(S)-hydroxy-5,8,10,14-eicosatetraenoic acid receptor [Cyprinodon variegatus] >gi|97406	342	4102564103	6	2	0	0	1035	14.5773019746413	14.7288572041713	0	0	0.989710319855156	1.01039665843471	NA	NA	-0.014921772991427	NA
XP_018609395	PREDICTED: 14 kDa phosphohistidine phosphatase-like [Scleropages formosus]	119	9402985075	7	0	2	5	765	23.0092707638946	0	11.7825328545619	26.3823932138997	Inf	0	0.446605914749016	2.2391105155022	Inf	-1.16292573686946
XP_018614579	PREDICTED: 14 kDa phosphohistidine phosphatase isoform X2 [Scleropages formosus]	124	9178082192	4	0	3	3	553	18.1886769665507	0	24.4492883374499	21.8978634451717	Inf	0	1.11651478687254	0.895644206200878	Inf	0.159002358017906
XP_010306827	PREDICTED: 14-3-3 protein beta/alpha isoform X1 [Balearica regulorum gibbericeps]	280	4018691589	7	1	0	0	1671	10.5338672258405	4.56145039087889	0	0	2.30932407966205	0.433027139329158	NA	NA	1.20747064834503	NA
XP_006639734	PREDICTED: 14-3-3 protein beta/alpha isoform X2 [Lepisosteus oculatus]	244	9408284024	9	2	12	17	720	31.4323073828204	21.1727322309962	75.1136469478321	95.3063954852127	1.48456547978274	0.673597772289805	0.788128084851204	1.26882929211791	0.570040727729737	-0.343497982511281
XP_016348040	PREDICTED: 14-3-3 protein beta/alpha-1-like [Sinocyclocheilus anshuiensis]	128	9230769231	4	0	0	0	1029	9.77486721331634	0	0	0	Inf	0	NA	NA	Inf	NA
XP_012691527	PREDICTED: 14-3-3 protein beta/alpha-A-like [Clupea harengus] >gi|831317659|ref|XP_012691528.1| PRED	244	8604651163	33	2	23	18	1008	82.3227098121486	15.1233801649973	102.834159511913	72.0804671736903	5.44340675920338	0.183708483351765	1.42665778322602	0.700938943983298	2.44450984564588	0.512639312632603
XP_021569441	14-3-3 protein epsilon isoform X1 [Carlito syrichta]	288	9333333333	0	0	1	0	597	0	0	7.54911024601327	0	NA	NA	Inf	0	NA	Inf
XP_018586799	PREDICTED: 14-3-3 protein epsilon-like isoform X2 [Scleropages formosus]	240	100	2	0	0	0	395	12.7320738765855	0	0	0	Inf	0	NA	NA	Inf	NA
XP_018606083	PREDICTED: 14-3-3 protein epsilon isoform X3 [Scleropages formosus]	255	9882352941	1	0	2	6	904	2.78162012237348	0	9.97083809042019	26.7909700999557	Inf	0	0.372171595624179	2.68693261860264	Inf	-1.42596014270325
XP_010970265	PREDICTED: 14-3-3 protein eta-like [Camelus bactrianus]	82	8717948718	5	0	8	2	1410	8.91696663342421	0	25.5706032162833	5.72554065493143	Inf	0	4.46605914749016	0.22391105155022	Inf	2.1590023580179
XP_017570375	PREDICTED: 14-3-3 protein gamma-1 [Pygocentrus nattereri]	247	100	3	2	13	15	1226	6.15314337020953	12.4342310002588	47.788454012487	49.3862907225937	0.494855159927579	2.02079331686942	0.967646148622867	1.03343562253948	-1.01492177299142	-0.0474485194495242
XP_018618494	PREDICTED: 14-3-3 protein zeta-like [Scleropages formosus]	300	8902953587	100	1	29	34	1721	146.111829786498	4.42892713722175	75.9429085933921	79.7450374774586	32.990343995172	0.0303118997530412	0.952321435861871	1.0500656210631	5.04397191606215	-0.0704794881048647
XP_018981223	PREDICTED: 14-3-3 protein zeta/delta-like [Cyprinus carpio]	245	90	192	6	59	33	3322	145.334208729717	13.7667373928211	80.0428387102124	40.0977433284105	10.556910078455	0.0947246867282538	1.99619310380242	0.50095353906151	3.40011572628742	0.997251288021289
XP_018586300	PREDICTED: 15 kDa selenoprotein [Scleropages formosus]	153	9736842105	5	0	38	39	1209	10.3994399943161	0	141.65352774281	130.209876184731	Inf	0	1.08788620259376	0.919213790574588	Inf	0.121527652599239
XP_018591221	PREDICTED: 15-hydroxyprostaglandin dehydrogenase [NAD(+)], partial [Scleropages formosus]	235	8701298701	5	0	34	32	1915	6.56549501468833	0	80.0166265136175	67.4507557050929	Inf	0	1.18629696105207	0.842959252894946	Inf	0.246465199268243
XP_018619947	PREDICTED: 17-beta-hydroxysteroid dehydrogenase 14-like isoform X2 [Scleropages formosus]	265	8861788618	0	0	2	5	1018	0	0	8.85426093687608	19.8256687707596	NA	NA	0.446605914749016	2.2391105155022	NA	-1.16292573686946
XP_018582592	PREDICTED: 1-acylglycerol-3-phosphate O-acyltransferase ABHD5-like [Scleropages formosus]	344	8188405797	1	2	7	15	2226	1.12964267323703	6.84832309358368	14.1723862165721	27.2001762919586	0.16495171997586	6.06237995060825	0.521040233873852	1.91923758471617	-2.59988427371258	-0.940533315533011
XP_018618231	PREDICTED: 1-acylglycerol-3-phosphate O-acyltransferase ABHD5 isoform X1 [Scleropages formosus]	380	9117647059	0	0	0	3	706	0	0	0	17.1522924719263	NA	NA	0	Inf	NA	-Inf
XP_018618232	PREDICTED: 1-acylglycerol-3-phosphate O-acyltransferase ABHD5 isoform X2 [Scleropages formosus]	373	908045977	6	0	1	8	1652	9.13287381583158	0	2.72809855742732	19.547245335238	Inf	0	0.139564348359068	7.16515364960702	Inf	-2.84099764198209
XP_018592386	PREDICTED: 1-acyl-sn-glycerol-3-phosphate acyltransferase alpha-like [Scleropages formosus]	270	9444444444	2	0	5	4	1506	3.33942176709911	0	14.9628778780542	10.7211319036565	Inf	0	1.39564348359067	0.716515364960707	Inf	0.480930452905259
XP_019365852	PREDICTED: 1-acyl-sn-glycerol-3-phosphate acyltransferase beta, partial [Gavialis gangeticus]	217	6222222222	0	0	0	2	387	0	0	0	20.8604969598277	NA	NA	0	Inf	NA	-Inf
XP_018621734	PREDICTED: 1-acyl-sn-glycerol-3-phosphate acyltransferase delta [Scleropages formosus] >gi|108335484	391	6336336336	12	2	2	2	1434	21.0425488755283	10.6306605343914	6.28566083245457	5.62971570673174	1.97942063971032	0.505198329217354	1.11651478687254	0.895644206200881	0.98507822700858	0.159002358017902
XP_018604748	PREDICTED: 1-acyl-sn-glycerol-3-phosphate acyltransferase epsilon [Scleropages formosus]	365	9039735099	3	0	12	9	2254	3.34682953499418	0	23.9937115361309	16.1173715419432	Inf	0	1.48868638249671	0.671733154650662	Inf	0.574039857296742
XP_018595430	PREDICTED: 1-acyl-sn-glycerol-3-phosphate acyltransferase gamma isoform X1 [Scleropages formosus] >g	456	8867924528	0	1	0	3	506	0	15.0636039588115	0	23.9318547137944	0	Inf	0	Inf	-Inf	-Inf
XP_018595437	PREDICTED: 1-acyl-sn-glycerol-3-phosphate acyltransferase gamma isoform X2 [Scleropages formosus] >g	377	8867924528	0	0	2	2	669	0	0	13.4732999009564	12.0672829946985	NA	NA	1.11651478687254	0.895644206200881	NA	0.159002358017902
XP_018620843	PREDICTED: 1-aminocyclopropane-1-carboxylate synthase-like protein 1 [Scleropages formosus]	905	8068459658	4	2	20	14	1198	8.39594187187188	12.7248474176271	75.23904535676	47.1711905377072	0.65980687990344	1.51559498765206	1.59502112410362	0.626950944340617	-0.599884273712578	0.673575530847659
NP_001120777	1-phosphatidylinositol 3-phosphate 5-kinase [Danio rerio] >gi|528490012|ref|XP_005167723.1| 1-phosph	2100	100	2	0	0	2	771	6.52291722600682	0	0	10.4708331043493	Inf	0	0	Inf	Inf	-Inf
XP_013207130	PREDICTED: 1-phosphatidylinositol 3-phosphate 5-kinase isoform X1 [Microtus ochrogaster]	2109	8771929825	1	0	0	2	1073	2.34350847215809	0	0	7.52377662949982	Inf	0	0	Inf	Inf	-Inf
XP_005167727	1-phosphatidylinositol 3-phosphate 5-kinase isoform X10 [Danio rerio]	2075	100	0	1	0	1	578	0	13.1871688635963	0	6.98357467426757	0	Inf	0	Inf	-Inf	-Inf
XP_018594718	PREDICTED: 1-phosphatidylinositol 3-phosphate 5-kinase isoform X2 [Scleropages formosus]	2055	9444444444	2	0	0	0	890	5.65075188904636	0	0	0	Inf	0	NA	NA	Inf	NA
XP_018594720	PREDICTED: 1-phosphatidylinositol 3-phosphate 5-kinase isoform X3 [Scleropages formosus]	2054	9655172414	2	0	0	0	485	10.3694209922706	0	0	0	Inf	0	NA	NA	Inf	NA
XP_018599201	PREDICTED: 1-phosphatidylinositol 4,5-bisphosphate phosphodiesterase beta-1-like [Scleropages formos	1213	7843137255	5	8	0	0	1389	9.05178038382156	43.9002655329511	0	0	0.206189649969825	4.8499039604866	NA	NA	-2.27795617882522	NA
XP_015462371	PREDICTED: 1-phosphatidylinositol 4,5-bisphosphate phosphodiesterase beta-2 [Astyanax mexicanus]	782	82	2	1	0	0	781	6.43939715909252	9.75951805782155	0	0	0.65980687990344	1.51559498765206	NA	NA	-0.599884273712577	NA
XP_018582808	PREDICTED: 1-phosphatidylinositol 4,5-bisphosphate phosphodiesterase beta-2 isoform X1 [Scleropages	1309	9081632653	2	0	0	0	389	12.928455478795	0	0	0	Inf	0	NA	NA	Inf	NA
XP_018582810	PREDICTED: 1-phosphatidylinositol 4,5-bisphosphate phosphodiesterase beta-2 isoform X3 [Scleropages	1363	7631578947	3	1	0	0	537	14.0479586068471	14.1940104341874	0	0	0.989710319855161	1.01039665843471	NA	NA	-0.0149217729914204	NA
XP_014037676	PREDICTED: 1-phosphatidylinositol 4,5-bisphosphate phosphodiesterase beta-3-like, partial [Salmo sal	510	90	3	0	2	1	980	7.69770793048662	0	9.19758942218352	4.11888383849659	Inf	0	2.23302957374508	0.447822103100441	Inf	1.1590023580179
XP_018592999	PREDICTED: 1-phosphatidylinositol 4,5-bisphosphate phosphodiesterase beta-3 isoform X1 [Scleropages	1249	8378378378	0	0	0	5	1264	0	0	0	15.9671920954377	NA	NA	0	Inf	NA	-Inf
XP_018593000	PREDICTED: 1-phosphatidylinositol 4,5-bisphosphate phosphodiesterase beta-3 isoform X2 [Scleropages	1057	7916666667	3	2	2	0	885	8.52401556144281	17.2252736794545	10.184901281062	0	0.494855159927581	2.02079331686941	Inf	0	-1.01492177299142	Inf
XP_020023028	1-phosphatidylinositol 4,5-bisphosphate phosphodiesterase beta-4-like [Castor canadensis]	259	8571428571	2	0	0	0	740	6.79617456925846	0	0	0	Inf	0	NA	NA	Inf	NA
XP_018599328	PREDICTED: 1-phosphatidylinositol 4,5-bisphosphate phosphodiesterase beta-4 isoform X3 [Scleropages	1209	9369369369	3	0	0	1	681	11.0774651569411	0	0	5.92732182338716	Inf	0	0	Inf	Inf	-Inf
XP_018599332	PREDICTED: 1-phosphatidylinositol 4,5-bisphosphate phosphodiesterase beta-4 isoform X7 [Scleropages	1184	8803921569	6	0	0	0	1694	8.90643892783576	0	0	0	Inf	0	NA	NA	Inf	NA
XP_015209628	PREDICTED: 1-phosphatidylinositol 4,5-bisphosphate phosphodiesterase delta-1 [Lepisosteus oculatus]	726	5675675676	23	1	3	3	1442	40.1077986022118	5.28584161106701	9.37618339154631	8.39772433091537	7.58777911888956	0.131790868491484	1.11651478687254	0.89564420620088	2.92367768234443	0.159002358017903
XP_018607032	PREDICTED: 1-phosphatidylinositol 4,5-bisphosphate phosphodiesterase delta-1 isoform X1 [Scleropages	752	867768595	11	0	0	0	813	34.0226697378621	0	0	0	Inf	0	NA	NA	Inf	NA
XP_016135856	PREDICTED: 1-phosphatidylinositol 4,5-bisphosphate phosphodiesterase delta-1-like isoform X2 [Sinocy	752	7129337539	21	0	0	2	1946	27.1358049348089	0	0	4.1485160963275	Inf	0	0	Inf	Inf	-Inf
XP_014038806	PREDICTED: 1-phosphatidylinositol 4,5-bisphosphate phosphodiesterase delta-3-like [Salmo salar]	111	7090909091	4	0	0	0	761	13.2172646025	0	0	0	Inf	0	NA	NA	Inf	NA
XP_018619881	PREDICTED: 1-phosphatidylinositol 4,5-bisphosphate phosphodiesterase delta-3-A-like [Scleropages for	751	8115942029	4	1	0	0	789	12.7482108523479	9.66056223467507	0	0	1.31961375980688	0.757797493826033	NA	NA	0.40011572628742	NA
XP_018616602	PREDICTED: 1-phosphatidylinositol 4,5-bisphosphate phosphodiesterase epsilon-1 [Scleropages formosus	2232	9473684211	7	1	0	0	928	18.9677716965295	8.2135599171968	0	0	2.30932407966204	0.433027139329161	NA	NA	1.20747064834502	NA
XP_019902128	PREDICTED: 1-phosphatidylinositol 4,5-bisphosphate phosphodiesterase epsilon-1 isoform X1 [Esox luci	2318	100	2	0	0	1	773	6.50604033797058	0	0	5.2218708431134	Inf	0	0	Inf	Inf	-Inf
XP_018592073	PREDICTED: 1-phosphatidylinositol 4,5-bisphosphate phosphodiesterase eta-2 isoform X2 [Scleropages f	1471	9166666667	4	3	0	0	844	11.9174625148134	27.0930696794738	0	0	0.43987125326896	2.27339248147809	NA	NA	-1.18484677443373	NA
XP_018592074	PREDICTED: 1-phosphatidylinositol 4,5-bisphosphate phosphodiesterase eta-2 isoform X3 [Scleropages f	1465	8974358974	1	0	0	0	364	6.90819942479568	0	0	0	Inf	0	NA	NA	Inf	NA
XP_018592075	PREDICTED: 1-phosphatidylinositol 4,5-bisphosphate phosphodiesterase eta-2 isoform X4 [Scleropages f	1462	100	4	0	0	0	733	13.7221532912722	0	0	0	Inf	0	NA	NA	Inf	NA
XP_018594637	PREDICTED: 1-phosphatidylinositol 4,5-bisphosphate phosphodiesterase gamma-1-like [Scleropages formo	1288	87.5	10	1	1	0	1064	23.6333138216694	7.16370639394608	4.23573197074241	0	3.2990343995172	0.303118997530413	Inf	0	1.72204382117478	Inf
XP_018612144	PREDICTED: 1-phosphatidylinositol 4,5-bisphosphate phosphodiesterase gamma-1 isoform X1 [Scleropages	1188	6212765957	5	0	1	0	713	17.6338330338403	0	6.32092400683019	0	Inf	0	Inf	0	Inf	Inf
XP_018612145	PREDICTED: 1-phosphatidylinositol 4,5-bisphosphate phosphodiesterase gamma-1 isoform X2 [Scleropages	1187	5660377358	4	0	3	0	596	16.8764066484942	0	22.6853296151171	0	Inf	0	Inf	0	Inf	Inf
XP_007540361	PREDICTED: 1-phosphatidylinositol 4,5-bisphosphate phosphodiesterase gamma-2 [Poecilia formosa] >gi|	1245	70	2	0	1	5	715	7.03380305070106	0	6.30324310051738	28.2273158162703	Inf	0	0.223302957374508	4.4782210310044	Inf	-2.16292573686946
XP_018595013	PREDICTED: 1-phosphatidylinositol 4,5-bisphosphate phosphodiesterase gamma-2 isoform X2 [Scleropages	1259	7277070064	7	2	20	16	3090	5.6964699464011	4.93345217032921	29.1703483292552	20.9010027791672	1.15466203983102	0.866054278658321	1.39564348359067	0.716515364960706	0.207470648345027	0.480930452905262
XP_018582167	PREDICTED: 2',3'-cyclic-nucleotide 3'-phosphodiesterase [Scleropages formosus] >gi|1083274529|ref|XP	670	7328244275	4	0	0	0	839	11.9884843414809	0	0	0	Inf	0	NA	NA	Inf	NA
XP_018618274	PREDICTED: 2,4-dienoyl-CoA reductase, mitochondrial [Scleropages formosus]	339	9019607843	1	4	39	16	1217	2.06621576879674	25.0523701007679	144.425582463375	53.0682815017473	0.0824758599879301	12.1247599012165	2.72150479300182	0.367443776902925	-3.59988427371258	1.44440457688015
XP_006631018	PREDICTED: 2',5'-phosphodiesterase 12 [Lepisosteus oculatus]	589	6951219512	2	0	1	0	736	6.83311030061312	0	6.12339513161674	0	Inf	0	Inf	0	Inf	Inf
XP_018612985	PREDICTED: 25-hydroxycholesterol 7-alpha-hydroxylase isoform X1 [Scleropages formosus]	501	84	3	0	0	0	676	11.1593990708238	0	0	0	Inf	0	NA	NA	Inf	NA
XP_018612988	PREDICTED: 25-hydroxycholesterol 7-alpha-hydroxylase isoform X4 [Scleropages formosus]	418	496124031	2	0	3	1	825	6.09596264394092	0	16.3884320613452	4.89273474148686	Inf	0	3.34954436061762	0.298548068733627	Inf	1.74396485873906
XP_018581028	PREDICTED: 25-hydroxyvitamin D-1 alpha hydroxylase, mitochondrial [Scleropages formosus]	513	7854077253	7	1	10	1	1273	13.8272522658126	5.98757549344747	35.4031328897873	3.17086108540978	2.30932407966205	0.43302713932916	11.1651478687254	0.089564420620088	1.20747064834503	3.48093045290527
XP_017540313	PREDICTED: 26S protease regulatory subunit 10B [Pygocentrus nattereri]	389	100	5	1	13	12	1417	8.87291669239812	5.37909922594117	41.3469616226599	34.1835384197035	1.6495171997586	0.606237995060826	1.20955768577858	0.826748498031581	0.722043821174783	0.27447957543784
XP_017580162	PREDICTED: 26S protease regulatory subunit 4 [Pygocentrus nattereri]	440	9701492537	13	0	16	28	1505	21.7206642379622	0	47.9130239667234	75.0977890553796	Inf	0	0.63800844964145	1.56737736085154	Inf	-0.648352564039703
XP_006730260	PREDICTED: 26S protease regulatory subunit 6A [Leptonychotes weddellii]	260	9836065574	0	1	3	0	746	0	10.2174042937783	18.123936260871	0	0	Inf	Inf	0	-Inf	Inf
XP_010880202	PREDICTED: 26S protease regulatory subunit 6A isoform X1 [Esox lucius]	437	9949109415	4	0	1	6	1343	7.48945522152086	0	3.35578467376763	18.0335346019061	Inf	0	0.18608579781209	5.37386523720527	Inf	-2.42596014270325
XP_016050758	PREDICTED: 26S protease regulatory subunit 6B-like, partial [Erinaceus europaeus]	105	9811320755	0	0	0	2	181	0	0	0	44.6022780301288	NA	NA	0	Inf	NA	-Inf
XP_004084680	26S protease regulatory subunit 7 [Oryzias latipes]	433	9583333333	2	0	6	7	1402	3.58713921629904	0	19.2873843803278	20.1537397518449	Inf	0	0.957012674462178	1.04491824056769	Inf	-0.0633900633185422
XP_007230742	PREDICTED: 26S protease regulatory subunit 7 isoform X1 [Astyanax mexicanus]	193	9150326797	0	0	4	1	720	0	0	25.037882315944	5.60625855795369	NA	NA	4.46605914749015	0.22391105155022	NA	2.1590023580179
XP_020567916	26S protease regulatory subunit 8 [Oryzias latipes]	534	8260869565	1	0	1	0	534	4.70895990753863	0	8.43973561211596	0	Inf	0	Inf	0	Inf	Inf
XP_020461034	26S protease regulatory subunit 8 isoform X3 [Monopterus albus]	398	100	4	0	12	10	1260	7.98280822420834	0	42.9220839701898	32.0357631883068	Inf	0	1.33981774424705	0.746370171834067	Inf	0.422036763851697
XP_006157569	PREDICTED: 26S proteasome complex subunit DSS1 [Tupaia chinensis]	70	9850746269	4	0	1	0	412	24.4134426274333	0	10.9388806234707	0	Inf	0	Inf	0	Inf	Inf
XP_018612868	PREDICTED: 26S proteasome non-ATPase regulatory subunit 1 [Scleropages formosus]	958	9659574468	15	0	12	12	1841	20.488196012702	0	29.3763312343504	26.3107408694839	Inf	0	1.11651478687254	0.895644206200881	Inf	0.159002358017902
XP_020335758	26S proteasome non-ATPase regulatory subunit 1 isoform X2 [Oncorhynchus kisutch]	970	6147540984	1	0	1	3	1284	1.95839921388289	0	3.50998350223514	9.43108916291275	Inf	0	0.372171595624179	2.68693261860265	Inf	-1.42596014270326
XP_018592696	PREDICTED: 26S proteasome non-ATPase regulatory subunit 10 [Scleropages formosus]	226	5849802372	0	0	2	6	1243	0	0	7.25151861121468	19.4843418908769	NA	NA	0.372171595624179	2.68693261860265	NA	-1.42596014270326
XP_008493560	PREDICTED: 26S proteasome non-ATPase regulatory subunit 11 [Calypte anna]	401	8095238095	8	2	4	3	949	21.1977626185511	16.0636113870572	18.9960750974496	12.7602934511907	1.31961375980688	0.757797493826033	1.48868638249671	0.671733154650662	0.400115726287418	0.574039857296743
XP_020818942	26S proteasome non-ATPase regulatory subunit 11 isoform X1 [Phascolarctos cinereus]	478	8438287154	1	4	8	10	1817	1.3839210735419	16.7797107389293	19.8429006796695	22.2152237849568	0.0824758599879301	12.1247599012165	0.893211829498034	1.1195552577511	-3.59988427371258	-0.162925736869455
XP_018616954	PREDICTED: 26S proteasome non-ATPase regulatory subunit 12 [Scleropages formosus]	456	8461538462	13	0	15	25	1494	21.8805888073181	0	45.2491849083326	67.5452838307673	Inf	0	0.669908872123524	1.49274034366813	Inf	-0.577963236148303
XP_018620882	PREDICTED: 26S proteasome non-ATPase regulatory subunit 13 [Scleropages formosus]	378	9785714286	18	0	34	28	2229	20.3062012701935	0	68.7446566951895	50.7053263922595	Inf	0	1.35576795548808	0.737589346283079	Inf	0.439110277210636
XP_017198382	PREDICTED: 26S proteasome non-ATPase regulatory subunit 14 [Oryctolagus cuniculus]	291	9880239521	7	0	4	8	1382	12.7366802708968	0	13.044338109609	23.3661717031934	Inf	0	0.558257393436267	1.79128841240177	Inf	-0.840997641982104
XP_019348780	PREDICTED: 26S proteasome non-ATPase regulatory subunit 2, partial [Alligator mississippiensis]	346	9692982456	2	0	6	15	1182	4.25479626163389	0	22.8772528775123	51.2246974838408	Inf	0	0.446605914749015	2.2391105155022	Inf	-1.16292573686946
NP_956866	26S proteasome non-ATPase regulatory subunit 3 [Danio rerio]	503	8363636364	6	0	8	4	909	16.5979180899381	0	39.6639719856539	17.7624033519325	Inf	0	2.23302957374507	0.447822103100441	Inf	1.1590023580179
XP_018597348	PREDICTED: 26S proteasome non-ATPase regulatory subunit 3-like isoform X2 [Scleropages formosus] >gi	503	8161434978	2	1	2	7	1141	4.40768552256903	6.68026608515218	7.89977005586314	24.7638414829856	0.65980687990344	1.51559498765206	0.319004224820725	3.13475472170308	-0.599884273712577	-1.6483525640397
XP_018594768	PREDICTED: 26S proteasome non-ATPase regulatory subunit 4 [Scleropages formosus]	378	9672131148	3	0	3	4	1668	4.52263415580149	0	8.10578923897468	9.67987089143083	Inf	0	0.837386090154403	1.19419227493451	Inf	-0.256035141260943
XP_018590412	PREDICTED: 26S proteasome non-ATPase regulatory subunit 4-like isoform X2 [Scleropages formosus]	378	8754578755	8	1	10	8	1192	16.8764066484942	6.39444933150892	37.8088826918618	27.0906453807158	2.63922751961377	0.378898746913015	1.39564348359067	0.716515364960704	1.40011572628743	0.480930452905266
XP_018605909	PREDICTED: 26S proteasome non-ATPase regulatory subunit 5 [Scleropages formosus]	504	6914893617	2	0	3	7	956	5.26063721888207	0	14.1427368730228	29.5560074603416	Inf	0	0.478506337231089	2.08983648113538	Inf	-1.06339006331854
XP_018589659	PREDICTED: 26S proteasome non-ATPase regulatory subunit 6 [Scleropages formosus]	389	9813829787	13	1	21	31	1314	24.8779297398274	5.80074855643732	72.0267847444965	95.229597422775	4.28874471937236	0.233168459638779	0.756348726591074	1.32214144724892	2.10055544442851	-0.402876529590213
XP_018607900	PREDICTED: 26S proteasome non-ATPase regulatory subunit 7 [Scleropages formosus]	322	9818181818	3	0	5	7	1067	7.07005976745725	0	21.1191134811149	26.4812962812433	Inf	0	0.797510562051812	1.25390188868123	Inf	-0.326424469152342
XP_006760402	PREDICTED: 26S proteasome non-ATPase regulatory subunit 7 isoform X1 [Myotis davidii]	298	8404255319	5	0	8	11	1350	9.3132762615764	0	26.7070744703403	32.8900502066616	Inf	0	0.81201075408912	1.23151078352621	Inf	-0.300429260619393
XP_018594393	PREDICTED: 26S proteasome non-ATPase regulatory subunit 7-like isoform X2 [Scleropages formosus]	267	6237623762	2	0	1	0	519	9.69011402938585	0	8.68365860668579	0	Inf	0	Inf	0	Inf	Inf
XP_010783388	PREDICTED: 26S proteasome non-ATPase regulatory subunit 8 [Notothenia coriiceps]	265	9485294118	6	1	18	18	1634	9.23348074893132	4.66473904722071	49.6467189128878	44.4657961512116	1.97942063971032	0.505198329217354	1.11651478687254	0.89564420620088	0.985078227008578	0.159002358017903
XP_018608321	PREDICTED: 26S proteasome non-ATPase regulatory subunit 9 [Scleropages formosus]	212	9473684211	5	3	3	3	1134	11.0872336447338	20.1645068866631	11.9228011028305	10.6785877294356	0.549839066586198	1.81871398518248	1.11651478687254	0.89564420620088	-0.862918679546377	0.159002358017903
XP_018620197	PREDICTED: 28 kDa heat- and acid-stable phosphoprotein [Scleropages formosus]	178	9212121212	8	0	4	9	1020	19.7222320833383	0	17.6737992818428	35.6162308387646	Inf	0	0.496228794165572	2.01519946395199	Inf	-1.01092264342441
XP_015732159	PREDICTED: 28 kDa heat- and acid-stable phosphoprotein isoform X1 [Coturnix japonica]	201	8596491228	6	0	0	0	739	20.4161130497345	0	0	0	Inf	0	NA	NA	Inf	NA
XP_018589327	PREDICTED: 2-acylglycerol O-acyltransferase 1-like isoform X3 [Scleropages formosus]	337	6603773585	0	0	2	0	605	0	0	14.8985746012229	0	NA	NA	Inf	0	NA	Inf
XP_018620410	PREDICTED: 2-amino-3-carboxymuconate-6-semialdehyde decarboxylase [Scleropages formosus]	339	9178082192	2	3	44	34	2379	2.11398452343474	9.6118330430752	83.3543623128527	57.6886126518311	0.219935626634479	4.5467849629562	1.44490148889387	0.692088704791589	-2.18484677443374	0.53097113540486
XP_018593975	PREDICTED: 2-amino-3-ketobutyrate coenzyme A ligase, mitochondrial [Scleropages formosus]	426	9565217391	6	1	10	6	1329	11.352526368513	5.73527735376872	33.911353023852	18.2235041161474	1.97942063971032	0.505198329217354	1.8608579781209	0.537386523720527	0.98507822700858	0.895967952184113
XP_018604882	PREDICTED: 2-aminoethanethiol dioxygenase-like [Scleropages formosus]	254	8224299065	6	2	6	7	2034	7.41765365966262	7.4947724711491	13.2944507872269	13.8916141259029	0.989710319855159	1.01039665843471	0.957012674462178	1.04491824056769	-0.0149217729914223	-0.0633900633185429
XP_018580489	PREDICTED: 2'-deoxynucleoside 5'-phosphate N-hydrolase 1 [Scleropages formosus]	149	7916666667	1	1	0	0	733	3.43053832281805	10.3986133740227	0	0	0.32990343995172	3.03118997530413	NA	NA	-1.59988427371258	NA
XP_018596148	PREDICTED: 2-hydroxyacyl-CoA lyase 1 isoform X1 [Scleropages formosus]	498	7357954545	0	0	1	3	1068	0	0	4.21986780605798	11.3385004542884	NA	NA	0.372171595624178	2.68693261860265	NA	-1.42596014270326
XP_018931258	PREDICTED: 2-hydroxyacylsphingosine 1-beta-galactosyltransferase-like [Cyprinus carpio]	200	8536585366	4	0	2	6	972	10.3480847350849	0	9.27328974664593	24.9167047020164	Inf	0	0.372171595624179	2.68693261860264	Inf	-1.42596014270326
XP_010874339	PREDICTED: 2-methoxy-6-polyprenyl-1,4-benzoquinol methylase, mitochondrial [Esox lucius]	336	7236842105	0	3	1	1	778	0	29.3914534826168	5.7928262427634	5.18831126185945	0	Inf	1.11651478687254	0.89564420620088	-Inf	0.159002358017903
XP_018617950	PREDICTED: 2-oxoglutarate and iron-dependent oxygenase domain-containing protein 2 isoform X1 [Scler	353	8586956522	0	0	1	3	864	0	0	5.21622548248834	14.0156463948842	NA	NA	0.37217159562418	2.68693261860264	NA	-1.42596014270325
XP_018617608	PREDICTED: 2-oxoglutarate and iron-dependent oxygenase domain-containing protein 3 [Scleropages form	313	6972477064	3	0	10	5	1509	4.99917413643266	0	29.8662612118617	13.374771907643	Inf	0	2.23302957374508	0.44782210310044	Inf	1.1590023580179
XP_010180414	PREDICTED: 2-oxoglutarate dehydrogenase, mitochondrial-like, partial [Mesitornis unicolor]	149	8823529412	3	0	0	1	955	7.89921860929517	0	0	4.22670802275043	Inf	0	0	Inf	Inf	-Inf
XP_022067357	2-oxoglutarate dehydrogenase, mitochondrial isoform X1 [Acanthochromis polyacanthus]	1028	8191489362	2	2	5	2	883	5.69554833663789	17.2642890218769	25.5199253503393	9.14270931308416	0.329903439951719	3.03118997530413	2.79128696718134	0.358257682480353	-1.59988427371258	1.48093045290526
XP_018617903	PREDICTED: 2-oxoglutarate dehydrogenase, mitochondrial isoform X2 [Scleropages formosus]	1037	9340101523	7	0	8	5	1027	17.1393302184804	0	35.1066704332613	19.6519287328464	Inf	0	1.78642365899606	0.55977762887555	Inf	0.83707426313054
XP_018606434	PREDICTED: 2-oxoglutarate dehydrogenase, mitochondrial-like isoform X3 [Scleropages formosus]	966	100	4	3	0	0	878	11.4559662443081	26.0439075278769	0	0	0.439871253268959	2.2733924814781	NA	NA	-1.18484677443374	NA
XP_018591923	PREDICTED: 2-oxoisovalerate dehydrogenase subunit alpha, mitochondrial [Scleropages formosus]	446	9446254072	24	2	22	36	3609	16.7220920407357	4.22398647999924	27.4729880773451	40.2644006157272	3.95884127942064	0.252599164608677	0.682314591977664	1.46559961014689	1.98507822700858	-0.55149102478711
XP_018612436	PREDICTED: 2-oxoisovalerate dehydrogenase subunit beta, mitochondrial [Scleropages formosus] >gi|108	393	927184466	7	0	21	16	1870	9.41288349432054	0	50.6113343070954	34.5369511163778	Inf	0	1.46542565777021	0.682395585676862	Inf	0.551319780796662
XP_018603968	PREDICTED: 2-phosphoxylose phosphatase 1 [Scleropages formosus]	295	81.25	3	0	1	0	685	11.0127792290174	0	6.5792975428758	0	Inf	0	Inf	0	Inf	Inf
XP_016317791	PREDICTED: 2-phosphoxylose phosphatase 1 isoform X1 [Sinocyclocheilus anshuiensis]	509	4262295082	4	0	0	0	1925	5.22511083766364	0	0	0	Inf	0	NA	NA	Inf	NA
XP_015216509	PREDICTED: 2-phosphoxylose phosphatase 1 isoform X2 [Lepisosteus oculatus]	466	7916666667	4	0	1	0	793	12.6839071406085	0	5.68325197587632	0	Inf	0	Inf	0	Inf	Inf
XP_018588281	PREDICTED: 3 beta-hydroxysteroid dehydrogenase type 7-like [Scleropages formosus] >gi|1083279853|ref	364	8571428571	25	1	33	43	2274	27.6449493252598	3.35188373050072	65.4023838859752	76.3279529262296	8.247585998793	0.121247599012165	0.856860185274275	1.16705154141327	3.04397191606215	-0.222868277325741
XP_018613593	PREDICTED: 3 beta-hydroxysteroid dehydrogenase/Delta 5-->4-isomerase-like [Scleropages formosus]	372	7837837838	0	1	0	0	579	0	13.1643930969925	0	0	0	Inf	NA	NA	-Inf	NA
XP_018599247	PREDICTED: 3'(2'),5'-bisphosphate nucleotidase 1 isoform X1 [Scleropages formosus] >gi|1083300140|re	336	100	0	0	0	2	594	0	0	0	13.5909298374635	NA	NA	0	Inf	NA	-Inf
XP_018599249	PREDICTED: 3'(2'),5'-bisphosphate nucleotidase 1 isoform X2 [Scleropages formosus]	309	7769784173	0	0	4	3	634	0	0	28.4341881190532	19.1001868851419	NA	NA	1.48868638249672	0.671733154650659	NA	0.574039857296749
WP_023050810	30S ribosomal protein S3 [Cetobacterium somerae]	218	9862068966	1	0	0	0	595	4.22619258928677	0	0	0	Inf	0	NA	NA	Inf	NA
XP_018604292	PREDICTED: 3'-5' exoribonuclease 1 [Scleropages formosus] >gi|1083270960|ref|XP_018604301.1| PREDICT	340	7769230769	7	0	5	0	987	17.8339332668484	0	22.8308957288243	0	Inf	0	Inf	0	Inf	Inf
XP_018581360	PREDICTED: 3-beta-hydroxysteroid-Delta(8),Delta(7)-isomerase [Scleropages formosus]	240	7364016736	1	2	146	81	1529	1.64459423847327	9.97015513820619	430.343719596474	213.837147874336	0.16495171997586	6.06237995060825	2.01248344300482	0.496898497960764	-2.59988427371258	1.00897691401329
XP_008411972	PREDICTED: 3-beta-hydroxysteroid-Delta(8),Delta(7)-isomerase isoform X1 [Poecilia reticulata]	249	7127659574	0	0	2	2	1061	0	0	8.4954171854287	7.60887118138861	NA	NA	1.11651478687254	0.895644206200881	NA	0.159002358017902
XP_013889750	PREDICTED: 3-hydroxy-3-methylglutaryl-coenzyme A reductase-like [Austrofundulus limnaeus]	148	7246376812	2	0	7	1	1507	3.33720582697496	0	20.9341285455139	2.678504420522	Inf	0	7.81560350810777	0.127949172314412	Inf	2.96635728007551
XP_018592382	PREDICTED: 3-hydroxy-3-methylglutaryl-Coenzyme A reductase isoform X2 [Scleropages formosus]	903	8753462604	3	2	29	23	2400	3.14323073828204	6.35181966929886	54.4573940371783	38.6831840498805	0.494855159927581	2.02079331686941	1.40777951388276	0.710338508366216	-1.01492177299142	0.493421397088461
XP_018580954	PREDICTED: 3-hydroxyacyl-CoA dehydrogenase type-2 isoform X1 [Scleropages formosus]	260	9150579151	5	0	4	10	1564	8.03895329483897	0	11.5263908359845	25.808862926641	Inf	0	0.446605914749017	2.23911051550219	Inf	-1.16292573686945
XP_018621588	PREDICTED: 3-hydroxyanthranilate 3,4-dioxygenase [Scleropages formosus]	290	8620689655	2	0	31	37	1268	3.96622175177544	0	110.182478961331	117.784485791708	Inf	0	0.935458334947265	1.06899469772363	Inf	-0.096254697224167
XP_018591253	PREDICTED: 3-hydroxybutyrate dehydrogenase type 2 [Scleropages formosus]	245	7644230769	4	0	114	72	1099	9.15226420609874	0	467.495309484232	264.448083388826	Inf	0	1.76781507921485	0.565670024968979	Inf	0.821967370740327
XP_018981470	PREDICTED: 3-hydroxyisobutyrate dehydrogenase, mitochondrial-like, partial [Cyprinus carpio]	148	8695652174	1	0	2	9	2217	1.13422850276303	0	4.06569130976087	16.3863578960487	Inf	0	0.248114397082786	4.03039892790397	Inf	-2.01092264342441
XP_018605721	PREDICTED: 3-hydroxyisobutyrate dehydrogenase, mitochondrial-like isoform X1 [Scleropages formosus]	329	8872180451	4	0	22	9	2398	4.19446970913366	0	41.3469616226599	15.1495227087322	Inf	0	2.72925836791066	0.366399902536723	Inf	1.44850897521289
XP_018596202	PREDICTED: 3-hydroxyisobutyrate dehydrogenase, mitochondrial-like isoform X2 [Scleropages formosus]	302	9722222222	3	3	4	2	1020	7.39583703125185	22.4181870681136	17.6737992818428	7.91471796416991	0.32990343995172	3.03118997530412	2.23302957374507	0.447822103100441	-1.59988427371258	1.1590023580179
XP_018591114	PREDICTED: 3-hydroxyisobutyryl-CoA hydrolase, mitochondrial [Scleropages formosus] >gi|1083285067|re	382	91015625	0	0	7	4	1282	0	0	24.6082150687125	12.5944030007072	NA	NA	1.95390087702694	0.511796689257647	NA	0.966357280075503
XP_020016545	LOW QUALITY PROTEIN: 3-ketoacyl-CoA thiolase B, peroxisomal-like [Castor canadensis]	434	8604651163	0	0	1	6	1106	0	0	4.07488138957498	21.8978634451717	NA	NA	0.18608579781209	5.37386523720527	NA	-2.42596014270325
XP_018584177	PREDICTED: 3-ketoacyl-CoA thiolase, mitochondrial [Scleropages formosus]	426	9162561576	5	0	135	113	1477	8.51247322486672	0	411.929952794475	308.818684004815	Inf	0	1.33388934714861	0.749687372597774	Inf	0.415638992653546
XP_018607008	PREDICTED: 3-ketoacyl-CoA thiolase, peroxisomal [Scleropages formosus]	420	604494382	0	3	19	16	1627	0	14.0544258202065	52.6303365215295	39.6952050323457	0	Inf	1.32586130941114	0.754226699958636	-Inf	0.406929871461487
XP_003827374	PREDICTED: 3-ketodihydrosphingosine reductase [Pan paniscus]	470	8073394495	2	1	1	3	969	5.1900610745627	7.86603055021531	4.65099981101127	12.4969231013209	0.65980687990344	1.51559498765206	0.37217159562418	2.68693261860264	-0.599884273712579	-1.42596014270325
XP_018532796	PREDICTED: 3-keto-steroid reductase-like [Lates calcarifer]	345	7058823529	2	0	1	4	1094	4.59704678359347	0	4.11957844320834	14.7587062585984	Inf	0	0.279128696718134	3.58257682480353	Inf	-1.8409976419821
XP_018609076	PREDICTED: 3-keto-steroid reductase isoform X1 [Scleropages formosus]	315	8457943925	0	0	3	4	813	0	0	16.6303277375274	19.8598089137843	NA	NA	0.837386090154403	1.19419227493451	NA	-0.256035141260943
XP_018609077	PREDICTED: 3-keto-steroid reductase isoform X2 [Scleropages formosus]	353	7567567568	0	0	0	3	924	0	0	0	13.1055394861255	NA	NA	0	Inf	NA	-Inf
XP_018598464	PREDICTED: 3-mercaptopyruvate sulfurtransferase-like [Scleropages formosus]	295	7661016949	18	0	97	95	1769	25.5865023353654	0	247.123473847588	216.771105349933	Inf	0	1.14002036133302	0.877177315351375	Inf	0.189059591874087
XP_018597603	PREDICTED: 3-methyl-2-oxobutanoate dehydrogenase [lipoamide] kinase, mitochondrial [Scleropages form	426	9698275862	16	0	5	1	1824	22.0577595668915	0	12.3542182479987	2.21299679919225	Inf	0	5.58257393436268	0.179128841240176	Inf	2.48093045290526
XP_014033435	PREDICTED: 3-oxo-5-alpha-steroid 4-dehydrogenase 1 [Salmo salar]	265	783625731	0	0	6	0	763	0	0	35.4402528194227	0	NA	NA	Inf	0	NA	Inf
XP_018582719	PREDICTED: 3-oxo-5-alpha-steroid 4-dehydrogenase 1 isoform X2 [Scleropages formosus]	265	7935222672	0	0	0	4	786	0	0	0	20.542016090212	NA	NA	0	Inf	NA	-Inf
XP_018595723	PREDICTED: 3-oxo-5-alpha-steroid 4-dehydrogenase 2-like [Scleropages formosus]	268	6666666667	6	0	0	0	896	16.8387360979395	0	0	0	Inf	0	NA	NA	Inf	NA
XP_018590544	PREDICTED: 3-phosphoinositide-dependent protein kinase 1 [Scleropages formosus]	561	9027777778	3	0	0	3	670	11.2593339878759	0	0	18.0739081868358	Inf	0	0	Inf	Inf	-Inf
XP_002190266	PREDICTED: 45 kDa calcium-binding protein [Taeniopygia guttata]	348	9259259259	6	0	9	4	1089	13.8544605544112	0	37.2464365030572	14.8264689135965	Inf	0	2.51215827046321	0.398064091644835	Inf	1.32892735946022
XP_018610298	PREDICTED: 4-aminobutyrate aminotransferase, mitochondrial-like [Scleropages formosus]	500	9291666667	9	1	25	66	2598	8.7110320691419	2.93386589805952	43.3681564363927	102.544036441093	2.96913095956548	0.336798886144903	0.422922267754749	2.36450070437033	1.57004072772973	-1.24153557156583
XP_018593002	PREDICTED: 4F2 cell-surface antigen heavy chain-like [Scleropages formosus]	514	7524366472	80	4	56	60	2142	93.9153908730394	14.2337695670563	117.825328545619	113.067399488142	6.59806879903439	0.151559498765206	1.0420804677477	0.959618792358089	2.72204382117478	0.0594666844669835
XP_018584327	PREDICTED: 4F2 cell-surface antigen heavy chain isoform X1 [Scleropages formosus]	519	8245614035	3	0	3	2	1091	6.91453141326937	0	12.3927190198073	7.39964465944392	Inf	0	1.67477218030881	0.597096137467255	Inf	0.743964858739056
XP_018584329	PREDICTED: 4F2 cell-surface antigen heavy chain isoform X2 [Scleropages formosus]	518	6803652968	6	1	0	2	827	18.2436608751557	9.21666699293668	0	9.76180450236192	1.97942063971032	0.505198329217355	0	Inf	0.985078227008577	-Inf
XP_018591992	PREDICTED: 4-hydroxy-2-oxoglutarate aldolase, mitochondrial [Scleropages formosus] >gi|1083286694|re	327	877675841	1	1	94	59	1571	1.60062672859684	4.85180369392656	269.663251932382	151.593802381841	0.329903439951721	3.03118997530411	1.77885406722065	0.56215966133885	-1.59988427371257	0.830948160333699
XP_015193938	PREDICTED: 4-hydroxybenzoate polyprenyltransferase, mitochondrial isoform X1 [Lepisosteus oculatus]	395	7692307692	0	0	0	1	541	0	0	0	7.46119438396794	NA	NA	0	Inf	NA	-Inf
XP_019715181	PREDICTED: 4-hydroxyphenylpyruvate dioxygenase-like, partial [Hippocampus comes]	95	8974358974	0	0	25	63	1754	0	0	64.2363001264242	144.982832490752	NA	NA	0.443061423362119	2.25702339962622	NA	-1.17442137570729
XP_018586269	PREDICTED: 4-hydroxyphenylpyruvate dioxygenase isoform X1 [Scleropages formosus]	426	7021276596	3	0	8	8	1326	5.68910540865527	0	27.1904604336044	24.352978351292	Inf	0	1.11651478687254	0.895644206200878	Inf	0.159002358017906
XP_018586270	PREDICTED: 4-hydroxyphenylpyruvate dioxygenase isoform X2 [Scleropages formosus]	395	9215189873	4	0	19	27	1325	7.59119876415284	0	64.6260811475687	82.2533331068828	Inf	0	0.785695590762156	1.2727575561802	Inf	-0.347957630701982
XP_008295158	PREDICTED: 4-trimethylaminobutyraldehyde dehydrogenase [Stegastes partitus]	505	7320261438	0	0	1	0	1042	0	0	4.32516201235117	0	NA	NA	Inf	0	NA	Inf
XP_018615062	PREDICTED: 5,6-dihydroxyindole-2-carboxylic acid oxidase [Scleropages formosus]	449	8823529412	3	1	0	0	930	8.11156319556654	8.1958963474824	0	0	0.98971031985516	1.01039665843471	NA	NA	-0.0149217729914221	NA
WP_023050807	50S ribosomal protein L2 [Cetobacterium somerae]	276	100	2	0	0	0	490	10.2636105739822	0	0	0	Inf	0	NA	NA	Inf	NA
WP_081585520	50S ribosomal protein L3, partial [Herbaspirillum rubrisubalbicans]	64	9361702128	1	0	0	0	592	4.24760910578653	0	0	0	Inf	0	NA	NA	Inf	NA
XP_018614320	PREDICTED: 52 kDa repressor of the inhibitor of the protein kinase-like [Scleropages formosus]	747	6591639871	4	2	3	1	970	10.3694209922706	15.7158424807394	13.9386148975358	4.16134655848109	0.65980687990344	1.51559498765206	3.3495443606176	0.298548068733628	-0.599884273712578	1.74396485873905
XP_020469018	5'-3' exoribonuclease 1-like [Monopterus albus]	447	506097561	1	1	1	3	1356	1.85441341491566	5.62107935336182	3.32361269680673	8.93032336665189	0.329903439951721	3.03118997530412	0.37217159562418	2.68693261860264	-1.59988427371257	-1.42596014270325
XP_018595309	PREDICTED: 5'-3' exoribonuclease 1 isoform X1 [Scleropages formosus]	1712	9225352113	2	0	0	3	800	6.28646147656407	0	0	15.136898106475	Inf	0	0	Inf	Inf	-Inf
XP_018599346	PREDICTED: 5'-3' exoribonuclease 2 [Scleropages formosus]	961	9260273973	10	0	3	11	1692	14.861611055707	0	7.99081350508852	26.2420613351024	Inf	0	0.304504032783419	3.2840287560699	Inf	-1.71546675989824
XP_018584043	PREDICTED: 55 kDa erythrocyte membrane protein [Scleropages formosus]	425	8833333333	8	0	1	0	1129	17.8181370460629	0	3.99186786259515	0	Inf	0	Inf	0	Inf	Inf
XP_015279737	PREDICTED: 5-aminolevulinate synthase, erythroid-specific, mitochondrial [Gekko japonicus]	581	5813953488	8	0	17	4	1551	12.9701332849807	0	49.3977562132745	10.4100739180571	Inf	0	4.74518784420831	0.210739813223736	Inf	2.24646519926825
XP_018600170	PREDICTED: 5-aminolevulinate synthase, nonspecific, mitochondrial [Scleropages formosus]	615	746031746	9	3	52	95	2661	8.5047956841904	8.59321713997591	88.0701159253048	144.10675887412	0.98971031985516	1.01039665843471	0.611144935972335	1.63627306902084	-0.0149217729914215	-0.710413532171957
XP_008318820	PREDICTED: 5-aminolevulinate synthase, nonspecific, mitochondrial isoform X2 [Cynoglossus semilaevis	621	6525423729	2	0	0	5	948	5.30503078191061	0	0	21.2895894605836	Inf	0	0	Inf	Inf	-Inf
XP_018592138	PREDICTED: 5'-AMP-activated protein kinase catalytic subunit alpha-1 [Scleropages formosus]	558	919266055	9	1	8	5	1880	12.0379049551227	4.05435298040353	19.1779524122124	10.7353887279964	2.96913095956548	0.336798886144903	1.78642365899606	0.55977762887555	1.57004072772974	0.83707426313054
XP_013987506	PREDICTED: 5'-AMP-activated protein kinase subunit beta-1-like isoform X1 [Salmo salar]	265	7872340426	4	0	0	1	671	14.9900720752646	0	0	6.01565746904122	Inf	0	0	Inf	Inf	-Inf
XP_018608946	PREDICTED: 5'-AMP-activated protein kinase subunit beta-2-like [Scleropages formosus] >gi|1083317940	271	9469026549	0	0	1	2	875	0	0	5.15065007642277	9.22629979823236	NA	NA	0.558257393436269	1.79128841240176	NA	-0.840997641982099
XP_020502454	5'-AMP-activated protein kinase subunit gamma-1 [Labrus bergylta]	330	9305555556	11	2	6	5	1585	17.4513757078119	9.6178972910519	17.0605128714319	12.7334579234279	1.81446891973446	0.551125450055296	1.33981774424705	0.746370171834065	0.859547344924717	0.422036763851701
XP_015832704	PREDICTED: 5'-AMP-activated protein kinase subunit gamma-2-like, partial [Nothobranchius furzeri]	126	9642857143	2	0	1	0	645	7.79716152131978	0	6.98731599514717	0	Inf	0	Inf	0	Inf	Inf
XP_017564734	PREDICTED: 5'-AMP-activated protein kinase subunit gamma-2-like isoform X1 [Pygocentrus nattereri]	558	9659863946	2	0	9	3	1411	3.56425881024186	0	28.7465410005878	8.5822242984975	Inf	0	3.34954436061762	0.298548068733627	Inf	1.74396485873906
XP_018613317	PREDICTED: 5'-AMP-activated protein kinase subunit gamma-2 isoform X2 [Scleropages formosus]	303	9215686275	3	5	3	0	875	8.62143288214501	43.5553348751922	15.4519502292683	0	0.197942063971032	5.05198329217354	Inf	0	-2.33684986787878	Inf
XP_018620952	PREDICTED: 5'-AMP-activated protein kinase subunit gamma-3 isoform X7 [Scleropages formosus]	336	8679245283	3	0	0	0	938	8.04238141991139	0	0	0	Inf	0	NA	NA	Inf	NA
XP_018610266	PREDICTED: 5-azacytidine-induced protein 2 isoform X1 [Scleropages formosus] >gi|1083320347|ref|XP_0	370	6923076923	10	0	4	2	1177	21.3643550605406	0	15.316291646117	6.85897393666382	Inf	0	2.23302957374508	0.44782210310044	Inf	1.1590023580179
XP_018929510	PREDICTED: 5-beta-cholestane-3-alpha,7-alpha-diol 12-alpha-hydroxylase-like [Cyprinus carpio]	510	7647058824	8	0	16	9	2059	9.77011982758865	0	35.0214186837877	17.6437860396017	Inf	0	1.98491517666229	0.503799865987995	Inf	0.989077356575591
XP_005797278	PREDICTED: 5-demethoxyubiquinone hydroxylase, mitochondrial [Xiphophorus maculatus]	221	796875	0	0	2	3	543	0	0	16.5997009829463	22.3011390150644	NA	NA	0.744343191248358	1.34346630930132	NA	-0.425960142703256
XP_018619486	PREDICTED: 5-formyltetrahydrofolate cyclo-ligase [Scleropages formosus]	198	8238636364	2	0	7	5	1393	3.61031527728016	0	22.6473307380398	14.4885361153146	Inf	0	1.56312070162156	0.639745861572057	Inf	0.644429185188145
XP_018619002	PREDICTED: 5-hydroxyisourate hydrolase-like [Scleropages formosus]	140	80	0	2	9	12	799	0	19.0793081430754	50.7651681499741	60.6233716404504	0	Inf	0.837386090154403	1.19419227493451	-Inf	-0.256035141260942
XP_018621703	PREDICTED: 5-hydroxytryptamine receptor 1D-like [Scleropages formosus] >gi|1083353771|ref|XP_0186217	544	7910447761	2	0	0	0	424	11.8612480689888	0	0	0	Inf	0	NA	NA	Inf	NA
XP_018584792	PREDICTED: 5-hydroxytryptamine receptor 1F-like [Scleropages formosus] >gi|1083438124|ref|XP_0185847	369	7301587302	1	2	0	0	381	6.59995955544784	40.0114624837723	0	0	0.16495171997586	6.06237995060825	NA	NA	-2.59988427371258	NA
XP_006007706	PREDICTED: 5-hydroxytryptamine receptor 2A [Latimeria chalumnae]	465	8571428571	0	2	0	0	694	0	21.9659469831661	0	0	0	Inf	NA	NA	-Inf	NA
XP_018612497	PREDICTED: 5-hydroxytryptamine receptor 2B [Scleropages formosus]	460	8333333333	4	0	0	0	928	10.8387266837312	0	0	0	Inf	0	NA	NA	Inf	NA
XP_014071257	PREDICTED: 5-hydroxytryptamine receptor 2B-like isoform X2 [Salmo salar]	388	7333333333	2	0	0	0	843	5.96579974051157	0	0	0	Inf	0	NA	NA	Inf	NA
XP_018603505	PREDICTED: 5-hydroxytryptamine receptor 3A-like [Scleropages formosus]	345	7384615385	9	1	0	0	732	30.9170236552331	10.4128191299981	0	0	2.96913095956549	0.336798886144902	NA	NA	1.57004072772974	NA
XP_006792035	PREDICTED: 5-hydroxytryptamine receptor 3A-like isoform X2 [Neolamprologus brichardi]	324	8732394366	2	0	0	0	543	9.26182169659532	0	0	0	Inf	0	NA	NA	Inf	NA
XP_018610636	PREDICTED: 5-hydroxytryptamine receptor 3B [Scleropages formosus]	572	8181818182	3	0	0	0	1189	6.34462049779385	0	0	0	Inf	0	NA	NA	Inf	NA
XP_018588980	PREDICTED: LOW QUALITY PROTEIN: 5-hydroxytryptamine receptor 4-like [Scleropages formosus]	388	7647058824	8	0	0	0	913	22.0335999178587	0	0	0	Inf	0	NA	NA	Inf	NA
XP_018613102	PREDICTED: 5-hydroxytryptamine receptor 5A-like [Scleropages formosus]	337	8673469388	2	0	0	0	482	10.4339609569528	0	0	0	Inf	0	NA	NA	Inf	NA
XP_018938329	PREDICTED: 5-hydroxytryptamine receptor 7-like isoform X1 [Cyprinus carpio]	425	7757009346	0	2	0	0	992	0	15.3673056515295	0	0	0	Inf	NA	NA	-Inf	NA
XP_018590238	PREDICTED: 5-methylcytosine rRNA methyltransferase NSUN4 [Scleropages formosus]	396	8181818182	3	0	0	0	624	12.0893489933924	0	0	0	Inf	0	NA	NA	Inf	NA
XP_018969419	PREDICTED: LOW QUALITY PROTEIN: 5'-nucleotidase [Cyprinus carpio]	356	5964912281	0	2	0	0	675	0	22.5842477130626	0	0	0	Inf	NA	NA	-Inf	NA
XP_018599342	PREDICTED: 5'-nucleotidase domain-containing protein 1 [Scleropages formosus]	459	9661016949	0	6	0	1	459	0	99.6363869693939	0	8.7941310712999	0	Inf	0	Inf	-Inf	-Inf
XP_018604605	PREDICTED: 5'-nucleotidase domain-containing protein 2-like [Scleropages formosus]	611	8333333333	66	6	19	17	2873	57.7663010724997	15.9182393383055	29.8049277829894	23.8846518445364	3.62893783946893	0.275562725027647	1.24786946768107	0.801365868706051	1.85954734492472	0.319467030211149
XP_017545851	PREDICTED: 5'-nucleotidase domain-containing protein 3-like [Pygocentrus nattereri]	565	100	2	0	1	0	1018	4.94024477529593	0	4.42713046843804	0	Inf	0	Inf	0	Inf	Inf
XP_018599224	PREDICTED: 5'-nucleotidase isoform X1 [Scleropages formosus]	572	8405797101	20	0	40	54	3756	13.3896943057808	0	47.9959405417457	58.0328361909583	Inf	0	0.827047990275954	1.20911967837119	Inf	-0.273957049258205
XP_010787577	PREDICTED: 5-oxoprolinase-like [Notothenia coriiceps]	299	8275862069	2	1	0	0	499	10.0784953532089	15.2749170403981	0	0	0.659806879903436	1.51559498765207	NA	NA	-0.599884273712586	NA
XP_018611993	PREDICTED: 5-phosphohydroxy-L-lysine phospho-lyase [Scleropages formosus]	448	8514492754	1	2	8	5	928	2.70968167093279	16.4271198343936	38.8518863523269	21.7484168196479	0.16495171997586	6.06237995060825	1.78642365899606	0.55977762887555	-2.59988427371258	0.83707426313054
XP_020459727	6.8 kDa mitochondrial proteolipid [Monopterus albus]	53	7777777778	5	0	7	9	1340	9.38277832322996	0	23.5430833717086	27.1108622802537	Inf	0	0.868400389789752	1.1515425508297	Inf	-0.203567721366806
XP_018594704	PREDICTED: 60 kDa heat shock protein, mitochondrial [Scleropages formosus]	573	8802816901	34	3	18	25	2397	35.6678665336969	9.53965407153771	33.8434454333161	42.0995636392017	3.73890565278617	0.267457938997422	0.803890646548227	1.24395028639011	1.90261606681661	-0.314928830314511
XP_018582061	PREDICTED: 60 kDa heat shock protein, mitochondrial-like isoform X2 [Scleropages formosus] >gi|10833	567	9188034188	1	0	6	1	1324	1.89923307449066	0	20.4236502275072	3.04872066595669	Inf	0	6.69908872123522	0.149274034366814	Inf	2.74396485873906
XP_018583146	PREDICTED: 60 kDa lysophospholipase isoform X2 [Scleropages formosus]	651	8604651163	0	0	2	3	948	0	0	9.50805657567495	12.7737536763502	NA	NA	0.744343191248358	1.34346630930132	NA	-0.425960142703256
XP_018608799	PREDICTED: 60 kDa SS-A/Ro ribonucleoprotein [Scleropages formosus]	543	4866666667	6	3	2	2	1565	9.64057990016216	14.611214574745	5.75951286500949	5.15847432808518	0.65980687990344	1.51559498765206	1.11651478687254	0.89564420620088	-0.599884273712579	0.159002358017903
XP_013869310	PREDICTED: 6-phosphofructo-2-kinase/fructose-2,6-bisphosphatase-like [Austrofundulus limnaeus]	136	77.5	1	1	2	0	858	2.93075127112544	8.88366387314526	10.505405167529	0	0.32990343995172	3.03118997530413	Inf	0	-1.59988427371258	Inf
XP_006794341	PREDICTED: 6-phosphofructo-2-kinase/fructose-2,6-bisphosphatase 1-like [Neolamprologus brichardi]	193	9512195122	4	0	0	0	937	10.734619383674	0	0	0	Inf	0	NA	NA	Inf	NA
XP_019746298	PREDICTED: 6-phosphofructo-2-kinase/fructose-2,6-bisphosphatase 1-like isoform X2 [Hippocampus comes	482	100	0	0	8	1	801	0	0	45.0119232646185	5.03933353523927	NA	NA	8.93211829498031	0.11195552577511	NA	3.1590023580179
XP_018926867	PREDICTED: 6-phosphofructo-2-kinase/fructose-2,6-bisphosphatase 2-like [Cyprinus carpio]	97	8571428571	8	0	3	0	1124	17.8973992215347	0	12.0288758457382	0	Inf	0	Inf	0	Inf	Inf
XP_018581411	PREDICTED: 6-phosphofructo-2-kinase/fructose-2,6-bisphosphatase 2-like isoform X2 [Scleropages formo	537	8653846154	4	0	0	0	951	10.5765913380678	0	0	0	Inf	0	NA	NA	Inf	NA
XP_020346682	6-phosphofructo-2-kinase/fructose-2,6-bisphosphatase 2-like isoform X5 [Oncorhynchus kisutch]	527	6025641026	2	0	0	0	616	8.16423568384944	0	0	0	Inf	0	NA	NA	Inf	NA
XP_020570020	6-phosphofructo-2-kinase/fructose-2,6-bisphosphatase 3-like [Oryzias latipes]	147	5189873418	2	0	0	0	715	7.03380305070106	0	0	0	Inf	0	NA	NA	Inf	NA
XP_018603070	PREDICTED: 6-phosphofructo-2-kinase/fructose-2,6-bisphosphatase 3 isoform X1 [Scleropages formosus]	521	5785123967	12	2	1	0	1023	29.4965934384238	14.9016297226953	4.40549248960892	0	1.97942063971032	0.505198329217355	Inf	0	0.985078227008576	Inf
XP_014394464	PREDICTED: 6-phosphofructo-2-kinase/fructose-2,6-bisphosphatase 4 [Myotis brandtii]	631	9459459459	8	1	0	6	1208	16.6528780836134	6.30975463837635	0	20.0488716642052	2.63922751961375	0.378898746913016	0	Inf	1.40011572628742	-Inf
XP_011612073	PREDICTED: 6-phosphofructo-2-kinase/fructose-2,6-bisphosphatase 4-like isoform X2 [Takifugu rubripes	451	9318181818	0	0	0	1	945	0	0	0	4.27143509177424	NA	NA	0	Inf	NA	-Inf
XP_018612196	PREDICTED: 6-phosphofructo-2-kinase/fructose-2,6-bisphosphatase 4-like isoform X3 [Scleropages formo	487	7932816537	3	0	10	2	1334	5.65498783499017	0	33.7842490020234	6.05173337590203	Inf	0	5.58257393436269	0.179128841240176	Inf	2.48093045290526
XP_018581202	PREDICTED: 6-phosphofructo-2-kinase/fructose-2,6-bisphosphatase-like isoform X4 [Scleropages formosu	470	9361702128	1	4	112	102	2645	0.950693607041826	11.5269317250036	190.836940449691	155.661107181898	0.0824758599879301	12.1247599012165	1.22597702087965	0.815675973504374	-3.59988427371258	0.293931938104009
XP_018581203	PREDICTED: 6-phosphofructo-2-kinase/fructose-2,6-bisphosphatase-like isoform X5 [Scleropages formosu	457	92.5	1	1	4	2	1453	1.73061568522067	5.24582491614496	12.4069341138883	5.55609932791006	0.329903439951721	3.03118997530412	2.23302957374508	0.447822103100441	-1.59988427371257	1.1590023580179
XP_020785243	6-phosphogluconate dehydrogenase, decarboxylating [Boleophthalmus pectinirostris]	483	9127906977	3	0	4	7	980	7.69770793048662	0	18.395178844367	28.8321868694761	Inf	0	0.638008449641449	1.56737736085154	Inf	-0.648352564039705
XP_018610147	PREDICTED: 6-phosphogluconolactonase [Scleropages formosus]	254	8289962825	3	0	2	6	1383	5.4546303484287	0	6.51745309742578	17.5119573176861	Inf	0	0.372171595624181	2.68693261860263	Inf	-1.42596014270325
XP_018616995	PREDICTED: 6-pyruvoyl tetrahydrobiopterin synthase isoform X1 [Scleropages formosus]	149	8389261745	3	0	13	17	1221	6.17834051750769	0	47.984147927362	56.2003314900517	Inf	0	0.85380542525547	1.17122703887807	Inf	-0.228020765091345
XP_017289026	PREDICTED: 7,8-dihydro-8-oxoguanine triphosphatase isoform X1 [Kryptolebias marmoratus]	180	8888888889	0	4	0	0	477	0	63.917682206781	0	0	0	Inf	NA	NA	-Inf	NA
XP_018606331	PREDICTED: 72 kDa inositol polyphosphate 5-phosphatase isoform X1 [Scleropages formosus]	628	8695652174	4	1	0	1	925	10.8738793108135	8.24019848990122	0	4.3637904451099	1.31961375980688	0.757797493826033	0	Inf	0.400115726287419	-Inf
XP_018606340	PREDICTED: 72 kDa inositol polyphosphate 5-phosphatase isoform X2 [Scleropages formosus]	583	9333333333	3	0	2	0	876	8.6115910637864	0	10.2895406777852	0	Inf	0	Inf	0	Inf	Inf
XP_018594536	PREDICTED: 72 kDa type IV collagenase-like [Scleropages formosus]	657	9376899696	78	1	16	15	3185	61.5816634438929	2.3931502678677	22.640220116144	19.0102331007535	25.7324683162342	0.0388614099397965	1.19094910599737	0.839666443313328	4.68551794514967	0.252111762409379
XP_018614690	PREDICTED: 78 kDa glucose-regulated protein [Scleropages formosus] >gi|1083328478|ref|XP_018614691.1	656	9710365854	48	1	49	85	2380	50.7143110714413	3.20259815258766	92.7874462296749	144.160934347381	15.8353651176826	0.0631497911521692	0.643637935961814	1.55366852096072	3.98507822700858	-0.635678734004596
XP_018619448	PREDICTED: 7-dehydrocholesterol reductase [Scleropages formosus]	496	7596153846	3	0	27	27	2293	3.28990570077492	0	53.0676441585207	47.5297280273091	Inf	0	1.11651478687254	0.895644206200881	Inf	0.159002358017901
XP_018620206	PREDICTED: 7-methylguanosine phosphate-specific 5'-nucleotidase [Scleropages formosus]	289	8918918919	0	3	0	0	641	0	35.6732461926301	0	0	0	Inf	NA	NA	-Inf	NA
XP_018615315	PREDICTED: 85/88 kDa calcium-independent phospholipase A2 isoform X1 [Scleropages formosus]	819	737704918	1	2	0	0	456	5.51443989172287	33.4306298384151	0	0	0.16495171997586	6.06237995060826	NA	NA	-2.59988427371258	NA
XP_018615316	PREDICTED: 85/88 kDa calcium-independent phospholipase A2 isoform X2 [Scleropages formosus]	792	8867924528	3	0	0	0	484	15.5862681237126	0	0	0	Inf	0	NA	NA	Inf	NA
XP_017557392	PREDICTED: A disintegrin and metalloproteinase with thrombospondin motifs 1 [Pygocentrus nattereri]	923	6293532338	5	0	5	4	1288	9.76158614373303	0	17.4954146617621	12.5357334215114	Inf	0	1.39564348359067	0.716515364960708	Inf	0.480930452905257
XP_018583802	PREDICTED: A disintegrin and metalloproteinase with thrombospondin motifs 10-like isoform X4 [Sclero	1049	7826086957	0	1	0	0	429	0	17.7673277462905	0	0	0	Inf	NA	NA	-Inf	NA
XP_018613784	PREDICTED: A disintegrin and metalloproteinase with thrombospondin motifs 12 [Scleropages formosus]	1500	8510638298	3	6	0	0	1222	6.17328459237061	37.4247967421864	0	0	0.16495171997586	6.06237995060825	NA	NA	-2.59988427371258	NA
XP_018614008	PREDICTED: A disintegrin and metalloproteinase with thrombospondin motifs 13 [Scleropages formosus]	1527	8066502463	5	3	53	67	2488	5.05342562424765	9.19073585589867	96.005384764512	108.700125737816	0.549839066586201	1.81871398518247	0.883213189615589	1.13222946821621	-0.86291867954637	-0.179166377876673
XP_017323024	PREDICTED: A disintegrin and metalloproteinase with thrombospondin motifs 13 isoform X1 [Ictalurus p	1545	3532608696	0	0	2	0	871	0	0	10.3486080754763	0	NA	NA	Inf	0	NA	Inf
XP_018616773	PREDICTED: A disintegrin and metalloproteinase with thrombospondin motifs 14 [Scleropages formosus]	1373	8676470588	5	7	0	0	1185	10.6100615638212	45.0255571494603	0	0	0.235645314251228	4.24366596542578	NA	NA	-2.08531110088282	NA
XP_018610630	PREDICTED: LOW QUALITY PROTEIN: A disintegrin and metalloproteinase with thrombospondin motifs 15 [S	952	9453781513	21	1	2	3	1348	39.1737955512895	5.65443887474676	6.68667480247763	8.98332231838276	6.92797223898613	0.144342379776387	0.744343191248359	1.34346630930132	2.79243314906618	-0.425960142703254
XP_018618366	PREDICTED: A disintegrin and metalloproteinase with thrombospondin motifs 16 [Scleropages formosus]	1202	82.5	2	1	0	0	926	5.43106823029293	8.23129978742833	0	0	0.659806879903439	1.51559498765206	NA	NA	-0.599884273712579	NA
XP_018618993	PREDICTED: A disintegrin and metalloproteinase with thrombospondin motifs 17 [Scleropages formosus]	1123	9130434783	0	2	0	0	717	0	21.2613210687828	0	0	0	Inf	NA	NA	-Inf	NA
XP_014042886	PREDICTED: A disintegrin and metalloproteinase with thrombospondin motifs 17-like isoform X1 [Salmo	93	8888888889	3	0	0	0	580	13.0064720204774	0	0	0	Inf	0	NA	NA	Inf	NA
XP_018600228	PREDICTED: A disintegrin and metalloproteinase with thrombospondin motifs 19, partial [Scleropages f	982	8235294118	1	12	0	0	933	2.69516033293208	98.0345157962525	0	0	0.02749195332931	36.3742797036495	NA	NA	-5.18484677443373	NA
XP_012687938	PREDICTED: A disintegrin and metalloproteinase with thrombospondin motifs 2-like [Clupea harengus]	1408	3888888889	19	5	0	0	1938	24.6527901041728	19.6650763755383	0	0	1.25363307181653	0.797681572448456	NA	NA	0.326115144843641	NA
XP_017554873	PREDICTED: A disintegrin and metalloproteinase with thrombospondin motifs 20 [Pygocentrus nattereri]	1906	9180327869	0	1	0	0	680	0	11.2090935340568	0	0	0	Inf	NA	NA	-Inf	NA
XP_017261331	PREDICTED: A disintegrin and metalloproteinase with thrombospondin motifs 20-like isoform X1 [Krypto	1899	4905660377	2	0	0	0	482	10.4339609569528	0	0	0	Inf	0	NA	NA	Inf	NA
XP_018602670	PREDICTED: LOW QUALITY PROTEIN: A disintegrin and metalloproteinase with thrombospondin motifs 20-li	1770	8615384615	1	2	0	0	969	2.59503053728135	15.7320611004306	0	0	0.16495171997586	6.06237995060825	NA	NA	-2.59988427371258	NA
XP_018607196	PREDICTED: LOW QUALITY PROTEIN: A disintegrin and metalloproteinase with thrombospondin motifs 2-lik	1407	9142857143	1	3	0	0	611	4.11552306158041	37.4247967421864	0	0	0.10996781331724	9.09356992591237	NA	NA	-3.18484677443373	NA
XP_018614430	PREDICTED: A disintegrin and metalloproteinase with thrombospondin motifs 3 [Scleropages formosus]	1190	9005524862	0	0	6	4	786	0	0	34.4031970753429	20.542016090212	NA	NA	1.6747721803088	0.597096137467255	NA	0.743964858739056
XP_021018471	A disintegrin and metalloproteinase with thrombospondin motifs 3 isoform X2 [Mus caroli]	1203	6444444444	1	0	2	0	931	2.70095015104794	0	9.68167307598265	0	Inf	0	Inf	0	Inf	Inf
XP_018614102	PREDICTED: LOW QUALITY PROTEIN: A disintegrin and metalloproteinase with thrombospondin motifs 5 [Sc	876	9494949495	0	2	0	0	473	0	32.229106144434	0	0	0	Inf	NA	NA	-Inf	NA
XP_018600208	PREDICTED: A disintegrin and metalloproteinase with thrombospondin motifs 6 [Scleropages formosus]	1121	9591836735	2	0	0	0	647	7.7730590127531	0	0	0	Inf	0	NA	NA	Inf	NA
XP_018607885	PREDICTED: A disintegrin and metalloproteinase with thrombospondin motifs 7-like [Scleropages formos	1875	5816993464	1	2	0	0	1385	1.81558454196796	11.0067633258608	0	0	0.16495171997586	6.06237995060824	NA	NA	-2.59988427371257	NA
XP_018610870	PREDICTED: A disintegrin and metalloproteinase with thrombospondin motifs 8-like [Scleropages formos	942	9090909091	6	1	1	0	990	15.2399066098523	7.69917535672589	4.55234223926255	0	1.97942063971032	0.505198329217354	Inf	0	0.985078227008579	Inf
XP_018598144	PREDICTED: aarF domain-containing protein kinase 4 isoform X1 [Scleropages formosus]	632	6949152542	5	1	5	1	1185	10.6100615638212	6.4322224499229	19.0161131513499	3.40633431369338	1.6495171997586	0.606237995060826	5.58257393436269	0.179128841240176	0.722043821174781	2.48093045290527
XP_018595788	PREDICTED: ABC transporter G family member 20-like [Scleropages formosus]	695	9622641509	3	1	0	0	751	10.044945102366	10.1493789655907	0	0	0.98971031985516	1.01039665843471	NA	NA	-0.014921772991422	NA
XP_018582335	PREDICTED: Abelson tyrosine-protein kinase 2-like [Scleropages formosus]	1157	968115942	47	3	0	0	2205	53.5988552196846	10.3703178274267	0	0	5.16848722591029	0.193480211189625	NA	NA	2.36974207724391	NA
XP_005166946	Abelson tyrosine-protein kinase 2 isoform X1 [Danio rerio]	1182	9491525424	5	0	0	0	1535	8.1908292854255	0	0	0	Inf	0	NA	NA	Inf	NA
XP_006641103	PREDICTED: abhydrolase domain-containing protein 15-like [Lepisosteus oculatus]	475	4743589744	2	0	0	0	526	9.56115813926094	0	0	0	Inf	0	NA	NA	Inf	NA
XP_007250912	PREDICTED: abhydrolase domain-containing protein 16A-like [Astyanax mexicanus]	264	8974358974	9	1	0	0	1448	15.6293241130046	5.26393895245762	0	0	2.96913095956548	0.336798886144903	NA	NA	1.57004072772973	NA
XP_016140408	PREDICTED: abhydrolase domain-containing protein 2-A-like [Sinocyclocheilus grahami]	199	8409090909	3	0	0	0	625	12.070006035003	0	0	0	Inf	0	NA	NA	Inf	NA
XP_018597321	PREDICTED: ABI gene family member 3-like isoform X1 [Scleropages formosus]	433	7555555556	2	2	0	0	736	6.83311030061312	20.7124554433659	0	0	0.329903439951719	3.03118997530413	NA	NA	-1.59988427371258	NA
XP_018597322	PREDICTED: ABI gene family member 3-like isoform X2 [Scleropages formosus]	509	7755102041	2	0	0	0	432	11.6415953269705	0	0	0	Inf	0	NA	NA	Inf	NA
XP_018613116	PREDICTED: abl interactor 1-like [Scleropages formosus]	474	8695652174	7	5	0	0	1053	16.7161368797525	36.1927046683696	0	0	0.461864815932407	2.16513569664581	NA	NA	-1.11445744654234	NA
XP_018970738	PREDICTED: abl interactor 1-like isoform X2 [Cyprinus carpio]	402	9261744966	0	0	2	4	502	0	0	17.955453453665	32.1633957109694	NA	NA	0.558257393436267	1.79128841240177	NA	-0.840997641982102
XP_016324962	PREDICTED: abl interactor 1 isoform X3 [Sinocyclocheilus anshuiensis]	461	7818181818	2	0	0	0	341	14.7482967192119	0	0	0	Inf	0	NA	NA	Inf	NA
XP_018581060	PREDICTED: abl interactor 2 isoform X2 [Scleropages formosus]	555	9032258065	3	0	0	0	728	10.3622991371935	0	0	0	Inf	0	NA	NA	Inf	NA
XP_017547210	PREDICTED: abl interactor 2 isoform X3 [Pygocentrus nattereri]	556	9655172414	0	1	0	0	955	0	7.9813440870771	0	0	0	Inf	NA	NA	-Inf	NA
XP_011604714	PREDICTED: abl interactor 2 isoform X5 [Takifugu rubripes]	503	7962962963	2	2	0	0	457	11.0047465672894	33.3574774755301	0	0	0.32990343995172	3.03118997530412	NA	NA	-1.59988427371258	NA
XP_018581121	PREDICTED: abl interactor 2 isoform X9 [Scleropages formosus]	447	9518072289	1	0	0	2	754	3.33499282576343	0	0	10.7069128958267	Inf	0	0	Inf	Inf	-Inf
XP_018609328	PREDICTED: abnormal spindle-like microcephaly-associated protein [Scleropages formosus]	3352	7465437788	0	2	0	1	738	0	20.6563241278012	0	5.46952054434506	0	Inf	0	Inf	-Inf	-Inf
XP_018582991	PREDICTED: abscission/NoCut checkpoint regulator isoform X2 [Scleropages formosus]	430	9024390244	2	1	0	0	776	6.48088812016915	9.82240155046216	0	0	0.65980687990344	1.51559498765206	NA	NA	-0.599884273712577	NA
XP_018587374	PREDICTED: absent in melanoma 1 protein [Scleropages formosus]	2197	6286764706	57	2	5	2	3560	40.2616072094553	4.28212561975204	6.32980170908697	2.26770009085767	9.40224803862403	0.106357542993127	2.79128696718135	0.358257682480352	3.23300574045216	1.48093045290527
XP_018584279	PREDICTED: acetoacetyl-CoA synthetase [Scleropages formosus]	674	9447852761	6	4	81	135	4368	3.45409971239784	6.98002161461413	83.5742500381099	124.754654723695	0.49485515992758	2.02079331686942	0.669908872123522	1.49274034366814	-1.01492177299142	-0.577963236148307
XP_018604396	PREDICTED: acetolactate synthase-like protein [Scleropages formosus]	626	8020833333	2	1	3	5	1908	2.63583290421974	3.99485513792381	7.08619310828604	10.5778463357617	0.659806879903441	1.51559498765206	0.669908872123521	1.49274034366814	-0.599884273712575	-0.577963236148308
XP_017163552	PREDICTED: acetolactate synthase-like protein isoform X2 [Poecilia reticulata]	539	9347826087	0	3	0	1	801	0	28.5475041316803	0	5.03933353523927	0	Inf	0	Inf	-Inf	-Inf
XP_019898851	PREDICTED: acetylcholine receptor subunit beta-like [Esox lucius]	480	9464285714	2	0	0	0	480	10.4774357942735	0	0	0	Inf	0	NA	NA	Inf	NA
XP_018599910	PREDICTED: acetylcholine receptor subunit beta isoform X1 [Scleropages formosus]	496	6465517241	3	0	0	0	625	12.070006035003	0	0	0	Inf	0	NA	NA	Inf	NA
XP_021476041	acetylcholine receptor subunit delta [Oncorhynchus mykiss]	521	8666666667	2	4	0	0	525	9.57936986905001	58.0737798335896	0	0	0.16495171997586	6.06237995060825	NA	NA	-2.59988427371258	NA
XP_018584361	PREDICTED: acetylcholine receptor subunit epsilon [Scleropages formosus]	522	5921052632	0	0	0	0	629	0	0	0	0	NA	NA	NA	NA	NA	NA
XP_018588739	PREDICTED: acetylcholinesterase [Scleropages formosus]	635	9836065574	2	0	0	0	543	9.26182169659532	0	0	0	Inf	0	NA	NA	Inf	NA
XP_018586513	PREDICTED: acetyl-CoA acetyltransferase, mitochondrial [Scleropages formosus]	421	9144893112	5	1	65	40	2218	5.66858564162676	3.43651199421038	132.075393641364	72.7954222132851	1.6495171997586	0.606237995060824	1.81433652866788	0.551165665354388	0.722043821174788	0.859442076158995
XP_016105963	PREDICTED: acetyl-CoA acetyltransferase, mitochondrial-like isoform X1 [Sinocyclocheilus grahami]	427	5210084034	2	0	0	0	494	10.1805044154884	0	0	0	Inf	0	NA	NA	Inf	NA
XP_003971243	PREDICTED: LOW QUALITY PROTEIN: acetyl-CoA carboxylase-like [Takifugu rubripes]	2417	8271604938	15	1	5	5	1939	19.4526915210853	3.93098690209316	11.6215028800153	10.4087317218325	4.94855159927579	0.202079331686942	1.11651478687254	0.895644206200876	2.30700632189594	0.159002358017909
XP_018586762	PREDICTED: acetyl-CoA carboxylase 1 [Scleropages formosus]	2351	9700996678	9	2	35	24	2876	7.86900602073389	5.30054492570141	54.8465433207397	33.6843351465368	1.48456547978274	0.673597772289805	1.62825073085578	0.614156027109176	0.570040727729736	0.703322874241711
XP_017555640	PREDICTED: acetyl-CoA carboxylase 1 isoform X2 [Pygocentrus nattereri]	2347	100	2	0	0	0	742	6.77785603942218	0	0	0	Inf	0	NA	NA	Inf	NA
XP_017268114	PREDICTED: acetyl-CoA carboxylase 1 isoform X9 [Kryptolebias marmoratus]	2342	9772727273	2	1	0	0	584	8.6115910637864	13.051684251984	0	0	0.659806879903438	1.51559498765207	NA	NA	-0.599884273712582	NA
XP_016403255	PREDICTED: acetyl-CoA carboxylase 2-like, partial [Sinocyclocheilus rhinocerous]	245	9178082192	0	0	3	5	1079	0	0	12.5305435130767	18.7048478300586	NA	NA	0.669908872123524	1.49274034366813	NA	-0.577963236148302
XP_018604528	PREDICTED: acetyl-CoA carboxylase 2 isoform X3 [Scleropages formosus]	2369	9346405229	0	0	4	0	522	0	0	34.5350100909573	0	NA	NA	Inf	0	NA	Inf
XP_018604529	PREDICTED: acetyl-CoA carboxylase 2 isoform X4 [Scleropages formosus]	2266	9423076923	2	0	4	5	1365	3.6843730265577	0	13.2067950677507	14.7857368561416	Inf	0	0.893211829498031	1.1195552577511	Inf	-0.16292573686946
XP_018524001	PREDICTED: acetyl-CoA carboxylase 2 isoform X5 [Lates calcarifer]	2247	5063291139	0	0	0	0	873	0	0	0	0	NA	NA	NA	NA	NA	NA
XP_015221749	PREDICTED: acetyl-CoA carboxylase 2 isoform X8 [Lepisosteus oculatus]	2332	8936170213	1	2	0	1	656	3.83320821741712	23.2383646437763	0	6.15321061238819	0.16495171997586	6.06237995060824	0	Inf	-2.59988427371258	-Inf
XP_010720316	PREDICTED: acetyl-CoA carboxylase-like isoform X2 [Meleagris gallopavo]	370	9692307692	0	0	0	1	988	0	0	0	4.08553255235491	NA	NA	0	Inf	NA	-Inf
XP_015920095	acetyl-CoA carboxylase isoform X8 [Parasteatoda tepidariorum]	2254	5069252078	0	0	1	7	2139	0	0	2.1069746689434	13.2096975839582	NA	NA	0.159502112410363	6.26950944340615	NA	-2.6483525640397
XP_018580642	PREDICTED: acetyl-coenzyme A synthetase 2-like, mitochondrial [Scleropages formosus]	596	8571428571	4	0	1	0	833	12.0748359693908	0	5.41034671893148	0	Inf	0	Inf	0	Inf	Inf
XP_010768836	PREDICTED: acetyl-coenzyme A synthetase, cytoplasmic-like [Notothenia coriiceps]	201	829787234	2	0	3	0	695	7.23621464928238	0	19.4538941735392	0	Inf	0	Inf	0	Inf	Inf
XP_018600631	PREDICTED: acetyl-coenzyme A synthetase, cytoplasmic-like isoform X1 [Scleropages formosus]	676	8471177945	3	0	4	6	1411	5.34638821536278	0	12.7762404447057	17.164448596995	Inf	0	0.74434319124836	1.34346630930132	Inf	-0.425960142703251
XP_017577952	PREDICTED: acetyl-coenzyme A synthetase, cytoplasmic-like isoform X2 [Pygocentrus nattereri]	671	5744680851	1	2	1	0	545	4.61391668004702	27.9713159748941	8.26939232453197	0	0.16495171997586	6.06237995060826	Inf	0	-2.59988427371258	Inf
XP_018591627	PREDICTED: acetyl-coenzyme A transporter 1 isoform X1 [Scleropages formosus]	550	8801089918	1	0	1	5	1581	1.59050258736599	0	2.85061278739401	12.7656741357579	Inf	0	0.223302957374508	4.47822103100439	Inf	-2.16292573686946
XP_018591628	PREDICTED: acetyl-coenzyme A transporter 1 isoform X2 [Scleropages formosus]	534	9142857143	3	0	5	0	882	8.5530088116518	0	25.5488595060653	0	Inf	0	Inf	0	Inf	Inf
XP_019934309	PREDICTED: achaete-scute homolog 1b-like [Paralichthys olivaceus]	197	8743169399	0	3	0	0	771	0	29.6583019578157	0	0	0	Inf	NA	NA	-Inf	NA
XP_018585370	PREDICTED: achaete-scute homolog 5-like [Scleropages formosus]	160	6057692308	2	0	2	3	763	6.59130954292432	0	11.8134176064742	15.8709285520052	Inf	0	0.744343191248356	1.34346630930133	Inf	-0.42596014270326
XP_018591243	PREDICTED: acid ceramidase [Scleropages formosus]	378	9026217228	1	2	6	5	1661	1.51389800760122	9.17782492854742	16.2798993986873	12.1508313116395	0.16495171997586	6.06237995060825	1.33981774424705	0.746370171834063	-2.59988427371258	0.422036763851704
XP_018583364	PREDICTED: acid phosphatase type 7 isoform X1 [Scleropages formosus]	514	90	4	2	3	3	735	13.6848140986429	20.7406356548534	18.395178844367	16.4755353539864	0.659806879903442	1.51559498765206	1.11651478687253	0.895644206200885	-0.599884273712574	0.159002358017895
XP_018598045	PREDICTED: acid sphingomyelinase-like phosphodiesterase 3a [Scleropages formosus]	451	7631578947	5	0	0	0	1338	9.39680340293583	0	0	0	Inf	0	NA	NA	Inf	NA
XP_016393023	PREDICTED: acid sphingomyelinase-like phosphodiesterase 3a isoform X2 [Sinocyclocheilus rhinocerous]	406	7777777778	1	0	0	3	1274	1.97377126422734	0	0	9.50511655037674	Inf	0	0	Inf	Inf	-Inf
XP_016120244	PREDICTED: acid sphingomyelinase-like phosphodiesterase 3b [Sinocyclocheilus grahami]	168	6041666667	2	0	1	0	640	7.85807684570509	0	7.04190440135926	0	Inf	0	Inf	0	Inf	Inf
XP_018596615	PREDICTED: acid sphingomyelinase-like phosphodiesterase 3b isoform X1 [Scleropages formosus]	330	7874015748	1	0	4	6	1238	2.03116687449566	0	14.561611686171	19.5630347094991	Inf	0	0.74434319124836	1.34346630930132	Inf	-0.425960142703251
XP_018596616	PREDICTED: acid sphingomyelinase-like phosphodiesterase 3b isoform X2 [Scleropages formosus]	378	7717391304	0	0	2	0	665	0	0	13.5543423063757	0	NA	NA	Inf	0	NA	Inf
XP_018618767	PREDICTED: acid trehalase-like protein 1 isoform X1 [Scleropages formosus]	696	8287671233	4	2	2	0	1006	9.99834827286532	15.1534465271543	8.9598783635585	0	0.659806879903442	1.51559498765206	Inf	0	-0.599884273712574	Inf
XP_018618768	PREDICTED: acid trehalase-like protein 1 isoform X2 [Scleropages formosus]	673	68.75	0	1	0	2	564	0	13.5145099346784	0	14.3138516373286	0	Inf	0	Inf	-Inf	-Inf
NP_955897	acidic chitinase-like precursor [Danio rerio]	480	7466666667	0	0	0	4	1306	0	0	0	12.362959147708	NA	NA	0	Inf	NA	-Inf
XP_018592805	PREDICTED: acidic fibroblast growth factor intracellular-binding protein [Scleropages formosus]	357	9390243902	1	1	7	1	1250	2.0116676725005	6.09774688252691	25.2381853744716	3.22920492938132	0.329903439951719	3.03118997530413	7.81560350810779	0.127949172314411	-1.59988427371258	2.96635728007551
XP_019726861	PREDICTED: acidic fibroblast growth factor intracellular-binding protein B-like isoform X2 [Hippocam	357	7731958763	0	0	0	2	530	0	0	0	15.2320987234968	NA	NA	0	Inf	NA	-Inf
XP_016090637	PREDICTED: acidic leucine-rich nuclear phosphoprotein 32 family member A-like [Sinocyclocheilus grah	127	9705882353	2	0	1	2	561	8.96465094697194	0	8.03354512811038	14.3903962984908	Inf	0	0.558257393436267	1.79128841240177	Inf	-0.840997641982103
XP_018608036	PREDICTED: acidic leucine-rich nuclear phosphoprotein 32 family member A isoform X2 [Scleropages for	252	100	18	3	13	24	2567	17.6324591473554	8.9078889012372	22.8237805295321	37.7390525443863	1.97942063971032	0.505198329217354	0.604778842889291	1.65349699606317	0.985078227008579	-0.725520424562163
XP_021475136	acidic leucine-rich nuclear phosphoprotein 32 family member B-like [Oncorhynchus mykiss]	343	5416666667	8	7	4	1	900	22.3518630277834	59.2836502467894	20.0303058527552	4.48500684636295	0.377032502801966	2.65229122839111	4.46605914749015	0.22391105155022	-1.40723919577018	2.1590023580179
NP_001134633	Acidic leucine-rich nuclear phosphoprotein 32 family member B [Salmo salar]	273	4117647059	2	0	0	0	494	10.1805044154884	0	0	0	Inf	0	NA	NA	Inf	NA
XP_021475134	acidic leucine-rich nuclear phosphoprotein 32 family member B-like isoform X1 [Oncorhynchus mykiss]	346	746031746	10	22	2	2	1204	20.8852540749637	139.275780124161	7.48640999480054	6.70515973708747	0.149956109068964	6.66861794566907	1.11651478687254	0.895644206200881	-2.73738779746251	0.159002358017902
XP_014050386	PREDICTED: acidic leucine-rich nuclear phosphoprotein 32 family member B-like isoform X2 [Salmo sala	339	6666666667	20	1	1	3	1085	46.3517896889517	7.02505401212777	4.15375006163127	11.1608465301198	6.5980687990344	0.151559498765206	0.372171595624179	2.68693261860264	2.72204382117479	-1.42596014270325
XP_014065002	PREDICTED: acidic leucine-rich nuclear phosphoprotein 32 family member B-like isoform X3 [Salmo sala	342	50	4	3	2	0	1043	9.64366094199666	21.9238262794592	8.64203032956841	0	0.439871253268959	2.2733924814781	Inf	0	-1.18484677443374	Inf
XP_014065003	PREDICTED: acidic leucine-rich nuclear phosphoprotein 32 family member B-like isoform X4 [Salmo sala	341	3815789474	7	2	0	0	796	22.113181073341	19.1512150833131	0	0	1.15466203983102	0.866054278658318	NA	NA	0.207470648345033	NA
XP_018620256	PREDICTED: acidic leucine-rich nuclear phosphoprotein 32 family member E [Scleropages formosus]	252	8229665072	15	0	8	8	1122	33.6174410511448	0	32.1341805124415	28.7807925969815	Inf	0	1.11651478687254	0.895644206200881	Inf	0.159002358017901
XP_018614205	PREDICTED: acidic mammalian chitinase-like [Scleropages formosus]	455	5724137931	71	16	49	59	2401	74.3588113012993	50.7933934404574	91.9758942218352	99.1894475393056	1.46394651478576	0.683085064857268	0.927274992487362	1.07842873807861	0.549862845792103	-0.108930847228731
XP_018978598	PREDICTED: acidic mammalian chitinase-like isoform X2 [Cyprinus carpio]	455	8571428571	2	0	0	0	656	7.66641643483423	0	0	0	Inf	0	NA	NA	Inf	NA
XP_018592653	PREDICTED: acidic repeat-containing protein-like [Scleropages formosus]	603	60	3	0	0	0	544	13.8671944335972	0	0	0	Inf	0	NA	NA	Inf	NA
XP_018601201	PREDICTED: acid-sensing ion channel 1-like [Scleropages formosus]	523	9090909091	3	2	0	0	519	14.5351710440788	29.3725765054283	0	0	0.49485515992758	2.02079331686942	NA	NA	-1.01492177299142	NA
XP_018582714	PREDICTED: acid-sensing ion channel 2-like [Scleropages formosus]	557	9272727273	5	0	0	0	716	17.5599482585589	0	0	0	Inf	0	NA	NA	Inf	NA
XP_017274913	PREDICTED: acid-sensing ion channel 2 isoform X2 [Kryptolebias marmoratus] >gi|1041103724|ref|XP_017	518	7826086957	2	3	0	0	513	9.80344869639621	44.5741731178867	0	0	0.21993562663448	4.54678496295618	NA	NA	-2.18484677443373	NA
XP_022072605	acid-sensing ion channel 4, partial [Acanthochromis polyacanthus]	192	7651006711	3	0	0	0	496	15.2091809916873	0	0	0	Inf	0	NA	NA	Inf	NA
XP_006684380	aconitate hydratase [[Candida] tenuis ATCC 10573]	778	7010869565	1	0	0	4	1408	1.78592655584207	0	0	11.4673470503598	Inf	0	0	Inf	Inf	-Inf
XP_018617636	PREDICTED: aconitate hydratase, mitochondrial [Scleropages formosus]	781	9665427509	14	4	12	7	1490	23.6269693078918	20.4622378608285	36.2965273841873	18.9634517665011	1.15466203983102	0.86605427865832	1.91402534892435	0.522459120283848	0.207470648345029	0.936609936681451
XP_009475838	PREDICTED: actin, partial [Pelecanus crispus]	242	100	2	0	0	0	452	11.1264804894939	0	0	0	Inf	0	NA	NA	Inf	NA
XP_018586280	PREDICTED: actin-like protein 6A [Scleropages formosus]	429	9574468085	7	0	0	4	1620	10.8654889718391	0	0	9.96668188080656	Inf	0	0	Inf	Inf	-Inf
XP_013850924	actin-like protein 6B isoform X1 [Sus scrofa]	438	9310344828	2	0	0	0	503	9.99834827286532	0	0	0	Inf	0	NA	NA	Inf	NA
XP_018607725	PREDICTED: actin filament-associated protein 1-like 1 isoform X1 [Scleropages formosus]	767	92.5	4	2	0	0	665	15.1253208458684	22.9238604606275	0	0	0.659806879903437	1.51559498765207	NA	NA	-0.599884273712584	NA
XP_007254187	PREDICTED: actin filament-associated protein 1-like 1 isoform X2 [Astyanax mexicanus]	766	7379310345	1	0	1	3	870	2.89032711566164	0	5.18025151364359	13.9189867645747	Inf	0	0.372171595624179	2.68693261860265	Inf	-1.42596014270326
XP_018607727	PREDICTED: actin filament-associated protein 1-like 1 isoform X3 [Scleropages formosus]	759	4897959184	1	1	1	0	618	4.06890710457221	12.333630425823	7.29258708231379	0	0.32990343995172	3.03118997530412	Inf	0	-1.59988427371258	Inf
XP_018612027	PREDICTED: actin filament-associated protein 1-like 1 isoform X4 [Scleropages formosus] >gi|10833235	774	9318181818	1	0	2	1	760	3.30866393503372	0	11.8600495180787	5.31119231806139	Inf	0	2.23302957374507	0.447822103100442	Inf	1.1590023580179
XP_018612029	PREDICTED: actin filament-associated protein 1-like 1 isoform X6 [Scleropages formosus]	771	8108108108	0	2	0	0	424	0	35.9536962413143	0	0	0	Inf	NA	NA	-Inf	NA
XP_018618173	PREDICTED: actin filament-associated protein 1-like 2 [Scleropages formosus]	839	8878923767	6	0	0	4	747	20.1974665913705	0	0	21.6144908258455	Inf	0	0	Inf	Inf	-Inf
XP_018599682	PREDICTED: actin filament-associated protein 1-like 2 isoform X1 [Scleropages formosus]	618	8974358974	4	1	0	0	552	18.2216274683017	13.8083036289106	0	0	1.31961375980688	0.757797493826031	NA	NA	0.400115726287422	NA
XP_018599684	PREDICTED: actin filament-associated protein 1-like 2 isoform X3 [Scleropages formosus]	607	8529411765	2	0	2	0	824	6.10336065685832	0	10.9388806234707	0	Inf	0	Inf	0	Inf	Inf
XP_018585851	PREDICTED: actin filament-associated protein 1 isoform X1 [Scleropages formosus]	820	9787234043	3	1	0	0	688	10.9647583893559	11.0787552371492	0	0	0.989710319855154	1.01039665843471	NA	NA	-0.0149217729914299	NA
XP_016400584	PREDICTED: actin filament-associated protein 1-like isoform X2 [Sinocyclocheilus rhinocerous]	811	7475728155	2	0	0	0	696	7.2258177891541	0	0	0	Inf	0	NA	NA	Inf	NA
XP_018585854	PREDICTED: actin filament-associated protein 1 isoform X4 [Scleropages formosus]	733	9444444444	4	0	1	0	882	11.4040117488691	0	5.10977190121307	0	Inf	0	Inf	0	Inf	Inf
XP_006141758	PREDICTED: actin, alpha cardiac muscle 1 isoform X1 [Tupaia chinensis] >gi|562823941|ref|XP_00614175	378	8888888889	2	0	0	0	906	5.55095936120448	0	0	0	Inf	0	NA	NA	Inf	NA
XP_018098376	PREDICTED: actin, alpha skeletal muscle-like, partial [Xenopus laevis]	81	9705882353	9	2	3	6	725	31.2155328491457	21.0267133880238	18.6489054491169	33.4055682349792	1.48456547978274	0.673597772289806	0.558257393436269	1.79128841240176	0.570040727729734	-0.840997641982099
XP_010156231	PREDICTED: actin, alpha skeletal muscle B-like isoform X1 [Eurypyga helias]	377	8260869565	2	0	0	1	725	6.93678507758794	0	0	5.56759470582987	Inf	0	0	Inf	Inf	-Inf
XP_014328562	PREDICTED: actin, aortic smooth muscle-like [Xiphophorus maculatus]	334	5779816514	2	0	0	0	651	7.72529828149195	0	0	0	Inf	0	NA	NA	Inf	NA
XP_008692076	PREDICTED: LOW QUALITY PROTEIN: actin, cytoplasmic 2 [Ursus maritimus]	400	9824561404	89	7	56	48	2068	108.219549596558	25.8004280571134	122.041515350443	93.6906652625143	4.19448659367188	0.238408200304818	1.30260058468463	0.767695033886468	2.06849423519622	0.381394779354351
XP_015415449	PREDICTED: actin, cytoplasmic 2 isoform X1 [Myotis davidii]	375	9901960784	2	0	0	0	581	8.65605711058736	0	0	0	Inf	0	NA	NA	Inf	NA
XP_014350129	PREDICTED: actin, cytoplasmic type 5 isoform X1 [Latimeria chalumnae]	387	7441860465	2	0	0	0	620	8.11156319556654	0	0	0	Inf	0	NA	NA	Inf	NA
XP_006752408	PREDICTED: LOW QUALITY PROTEIN: actin, gamma 1 [Leptonychotes weddellii]	411	991643454	21	0	4	17	2181	24.2119561683348	0	8.26560076454823	31.4629091010331	Inf	0	0.262709361617068	3.80648787635375	Inf	-1.92846048323244
XP_009926521	PREDICTED: LOW QUALITY PROTEIN: actin, muscle-like [Haliaeetus albicilla]	293	9411764706	49	0	19	36	1433	85.9837019823139	0	59.7554483744093	101.405597921954	Inf	0	0.589271693071615	1.69701007490694	Inf	-0.76299512998083
XP_017708611	PREDICTED: actin-85C [Rhinopithecus bieti]	328	9951219512	0	0	1	0	944	0	0	4.7741724754978	0	NA	NA	Inf	0	NA	Inf
XP_018618166	PREDICTED: actin-binding LIM protein 1 isoform X12 [Scleropages formosus]	550	8695652174	2	0	0	0	986	5.10057726293231	0	0	0	Inf	0	NA	NA	Inf	NA
XP_018618160	PREDICTED: actin-binding LIM protein 1 isoform X6 [Scleropages formosus]	758	90	2	0	0	0	530	9.48899845519105	0	0	0	Inf	0	NA	NA	Inf	NA
XP_014882889	PREDICTED: actin-binding LIM protein 2-like [Poecilia latipinna] >gi|1025487359|ref|XP_016520714.1|	147	9268292683	3	0	0	0	698	10.8076701602821	0	0	0	Inf	0	NA	NA	Inf	NA
XP_018585776	PREDICTED: actin-binding LIM protein 2 isoform X6 [Scleropages formosus]	608	8648648649	2	0	0	0	526	9.56115813926094	0	0	0	Inf	0	NA	NA	Inf	NA
XP_018607572	PREDICTED: actin-binding LIM protein 3-like [Scleropages formosus]	681	7254901961	4	0	0	0	848	11.8612480689888	0	0	0	Inf	0	NA	NA	Inf	NA
XP_018611797	PREDICTED: actin-binding LIM protein 3 isoform X2 [Scleropages formosus]	621	9677419355	4	0	0	0	930	10.8154175940887	0	0	0	Inf	0	NA	NA	Inf	NA
XP_006803458	PREDICTED: actin-binding protein anillin-like [Neolamprologus brichardi]	969	9487179487	2	0	0	0	668	7.52869637911865	0	0	0	Inf	0	NA	NA	Inf	NA
XP_018609854	PREDICTED: actin-binding protein anillin isoform X1 [Scleropages formosus]	1168	60	1	3	0	0	972	2.58702118377122	23.5252580344402	0	0	0.10996781331724	9.09356992591237	NA	NA	-3.18484677443373	NA
XP_018609855	PREDICTED: actin-binding protein anillin isoform X2 [Scleropages formosus]	1151	8412698413	3	0	0	0	1044	7.2258177891541	0	0	0	Inf	0	NA	NA	Inf	NA
XP_017320950	PREDICTED: actin-binding protein anillin-like isoform X3 [Ictalurus punctatus]	881	6788990826	2	0	1	0	764	6.58268217441264	0	5.89897750899205	0	Inf	0	Inf	0	Inf	Inf
XP_018608766	PREDICTED: actin-binding protein IPP, partial [Scleropages formosus]	530	9538461538	2	0	0	0	364	13.8163988495914	0	0	0	Inf	0	NA	NA	Inf	NA
XP_018619607	PREDICTED: actin-related protein 10 [Scleropages formosus]	417	6973684211	1	0	0	2	474	5.30503078191061	0	0	17.0316715684669	Inf	0	0	Inf	Inf	-Inf
XP_015984485	PREDICTED: actin-related protein 10 isoform X3 [Rousettus aegyptiacus]	397	696969697	2	0	0	0	977	5.14756313331756	0	0	0	Inf	0	NA	NA	Inf	NA
XP_018606470	PREDICTED: actin-related protein 2 [Scleropages formosus]	394	9763313609	0	0	4	3	1115	0	0	16.1679598811477	10.8605546952287	NA	NA	1.48868638249671	0.671733154650663	NA	0.574039857296741
XP_018588186	PREDICTED: actin-related protein 2/3 complex subunit 1A-like [Scleropages formosus] >gi|1083279673|r	370	9463276836	43	4	13	26	1686	64.1323472104994	18.0834723681106	34.7500857765771	62.2474259815499	3.546461979481	0.281971160493406	0.558257393436268	1.79128841240176	1.82638048098952	-0.8409976419821
XP_018595844	PREDICTED: actin-related protein 2/3 complex subunit 1B-like [Scleropages formosus]	369	9473684211	5	1	3	1	1063	11.8277732390669	7.17044553448601	12.7191500005736	3.79727766860457	1.6495171997586	0.606237995060826	3.3495443606176	0.298548068733628	0.722043821174782	1.74396485873905
XP_016342295	PREDICTED: actin-related protein 2/3 complex subunit 2-like [Sinocyclocheilus anshuiensis]	199	9347826087	6	2	1	3	795	18.9779969103821	19.1753046620343	5.66895448662884	15.2320987234968	0.98971031985516	1.01039665843471	0.37217159562418	2.68693261860264	-0.0149217729914221	-1.42596014270325
XP_011508773	PREDICTED: actin-related protein 2/3 complex subunit 2 isoform X2 [Homo sapiens] >gi|1034610903|ref|	186	9230769231	0	2	0	0	382	0	39.9067204353855	0	0	0	Inf	NA	NA	-Inf	NA
XP_018611053	PREDICTED: actin-related protein 2/3 complex subunit 3-like [Scleropages formosus]	178	9358974359	12	0	3	5	1274	23.6852551707281	0	10.6126031794425	15.8418609172946	Inf	0	0.66990887212352	1.49274034366814	Inf	-0.57796323614831
XP_005053238	PREDICTED: actin-related protein 2/3 complex subunit 4 [Ficedula albicollis]	246	8776595745	4	0	8	11	1091	9.2193752176925	0	33.0472507194862	40.6980456269415	Inf	0	0.81201075408912	1.23151078352621	Inf	-0.300429260619392
XP_018612154	PREDICTED: actin-related protein 2/3 complex subunit 4-like isoform X1 [Scleropages formosus] >gi|10	200	9775280899	11	0	9	3	1310	21.1148324403679	0	30.9628773678086	9.24390724059539	Inf	0	3.34954436061761	0.298548068733627	Inf	1.74396485873906
XP_018609803	PREDICTED: actin-related protein 2/3 complex subunit 5 [Scleropages formosus]	150	9666666667	53	1	20	27	2409	55.3229486522035	3.16404466714763	37.4165115555826	45.2410404178579	17.4848823174411	0.0571922636849836	0.827047990275954	1.20911967837119	4.12803618085062	-0.273957049258204
XP_017546180	PREDICTED: actin-related protein 2-A [Pygocentrus nattereri]	394	9595375723	5	0	1	0	1116	11.2660599938424	0	4.03836811547484	0	Inf	0	Inf	0	Inf	Inf
XP_007260711	PREDICTED: actin-related protein 2-B-like [Astyanax mexicanus]	215	9642857143	17	0	7	2	1629	26.2418281403534	0	19.3663178134374	4.95580867001431	Inf	0	3.90780175405389	0.255898344628823	Inf	1.96635728007551
XP_016124069	PREDICTED: actin-related protein 2-B-like isoform X1 [Sinocyclocheilus grahami] >gi|1020410824|ref|X	268	9846153846	5	0	1	0	553	22.7358462081883	0	8.14976277914995	0	Inf	0	Inf	0	Inf	Inf
XP_016408725	PREDICTED: actin-related protein 3-like [Sinocyclocheilus rhinocerous]	534	9709543568	37	1	25	29	2476	37.5765871781697	3.07842633407053	45.5050365192844	47.2773338812896	12.2064272782136	0.081924053386598	0.962512747303913	1.03894727919302	3.60956909191637	-0.055122447334945
XP_015282238	PREDICTED: actin-related protein 3B-like [Gekko japonicus]	92	7368421053	6	1	3	0	779	19.3677888880023	9.78457458685319	17.3561700264567	0	1.97942063971032	0.505198329217354	Inf	0	0.98507822700858	Inf
XP_021325769	actin-related protein 3B isoform X3 [Danio rerio]	330	6330275229	2	0	0	0	889	5.65710819038387	0	0	0	Inf	0	NA	NA	Inf	NA
XP_019785852	PREDICTED: actin-related protein 3B isoform X9 [Tursiops truncatus] >gi|1131184275|ref|XP_019785853.	389	7285714286	0	0	0	1	713	0	0	0	5.66129896455351	NA	NA	0	Inf	NA	-Inf
XP_018603046	PREDICTED: actin-related protein 6 [Scleropages formosus]	396	9512195122	3	0	3	4	941	8.0167415216545	0	14.3681790123377	17.1583683814098	Inf	0	0.837386090154404	1.19419227493451	Inf	-0.256035141260941
XP_019295710	PREDICTED: actin-related protein 8 [Panthera pardus]	235	9574468085	9	0	0	0	830	27.2665798983502	0	0	0	Inf	0	NA	NA	Inf	NA
XP_018588778	PREDICTED: LOW QUALITY PROTEIN: activated CDC42 kinase 1-like [Scleropages formosus]	766	8897338403	9	0	0	2	781	28.9772872159163	0	0	10.3367635383525	Inf	0	0	Inf	Inf	-Inf
XP_018596778	PREDICTED: activated CDC42 kinase 1-like isoform X1 [Scleropages formosus]	1209	5294117647	4	0	1	0	718	14.0088278029283	0	6.27690643018095	0	Inf	0	Inf	0	Inf	Inf
XP_018609255	PREDICTED: activated CDC42 kinase 1 isoform X4 [Scleropages formosus]	1003	6952380952	3	0	0	0	769	9.80982285029504	0	0	0	Inf	0	NA	NA	Inf	NA
XP_018592246	PREDICTED: activated RNA polymerase II transcriptional coactivator p15-like [Scleropages formosus]	125	880952381	15	0	6	11	1571	24.0094009289525	0	17.212547995684	28.2632512915297	Inf	0	0.60900806556684	1.64201437803494	Inf	-0.715466759898236
XP_018598891	PREDICTED: LOW QUALITY PROTEIN: activating molecule in BECN1-regulated autophagy protein 1 [Scleropa	1409	9090909091	6	1	0	0	1072	14.0741674848449	7.11024589846887	0	0	1.97942063971032	0.505198329217355	NA	NA	0.985078227008575	NA
XP_014003118	PREDICTED: activating molecule in BECN1-regulated autophagy protein 1-like isoform X5 [Salmo salar]	1485	5877862595	5	0	0	0	1592	7.89756466905034	0	0	0	Inf	0	NA	NA	Inf	NA
XP_018616623	PREDICTED: activating signal cointegrator 1 complex subunit 1 [Scleropages formosus] >gi|1083332316|	353	7857142857	3	0	2	2	778	9.69634160909625	0	11.5856524855268	10.3766225237189	Inf	0	1.11651478687254	0.89564420620088	Inf	0.159002358017903
XP_018617890	PREDICTED: activating signal cointegrator 1 complex subunit 2 [Scleropages formosus]	706	88.75	6	1	4	2	720	20.9548715885469	10.5863661154981	25.037882315944	11.2125171159074	1.97942063971032	0.505198329217354	2.23302957374507	0.447822103100442	0.985078227008578	1.1590023580179
XP_018612790	PREDICTED: activating signal cointegrator 1 complex subunit 3 [Scleropages formosus] >gi|1083324994|	2204	7647058824	24	3	2	4	1129	53.4544111381887	20.2538093972329	7.9837357251903	14.3011732922114	2.63922751961375	0.378898746913017	0.558257393436267	1.79128841240177	1.40011572628742	-0.840997641982102
XP_018960870	PREDICTED: activating signal cointegrator 1 complex subunit 3-like isoform X1 [Cyprinus carpio]	336	7126436782	0	2	0	0	1027	0	14.8435902690528	0	0	0	Inf	NA	NA	-Inf	NA
XP_018620874	PREDICTED: activating signal cointegrator 1 isoform X3 [Scleropages formosus]	533	8987341772	0	0	1	1	841	0	0	5.35888087618302	4.79965060847403	NA	NA	1.11651478687254	0.895644206200882	NA	0.159002358017899
XP_018593952	PREDICTED: activating transcription factor 7-interacting protein 1 isoform X1 [Scleropages formosus]	1005	81.25	2	0	0	0	526	9.56115813926094	0	0	0	Inf	0	NA	NA	Inf	NA
XP_018617370	PREDICTED: activating transcription factor 7-interacting protein 1-like isoform X3 [Scleropages form	1004	7894736842	2	2	5	5	1247	4.03301457999299	12.2248333651301	18.0706448150358	16.1848683309008	0.329903439951721	3.03118997530412	1.11651478687254	0.895644206200881	-1.59988427371257	0.159002358017902
XP_018617372	PREDICTED: activating transcription factor 7-interacting protein 1-like isoform X4 [Scleropages form	995	746835443	14	1	7	8	1803	19.5253379194447	4.22750061184616	17.4973553622238	17.9101770903013	4.61864815932408	0.21651356966458	0.976950438513472	1.02359337851529	2.20747064834503	-0.0336427199244919
XP_020517081	activator of 90 kDa heat shock protein ATPase homolog 1-like [Labrus bergylta]	339	8829787234	17	4	3	3	1704	25.0868180989646	17.8924497726728	7.93454017054564	7.10652493261735	1.40208961979481	0.713221170659793	1.11651478687254	0.895644206200881	0.487578567537765	0.159002358017902
XP_011503933	PREDICTED: activator of 90 kDa heat shock protein ATPase homolog 2-like, partial [Ceratosolen solmsi	344	7045454545	0	0	4	0	591	0	0	30.5030038366831	0	NA	NA	Inf	0	NA	Inf
XP_018608433	PREDICTED: activator of basal transcription 1 [Scleropages formosus]	280	87.5	8	0	2	3	781	25.7575886363701	0	11.5411493389755	15.5051453075288	Inf	0	0.744343191248359	1.34346630930132	Inf	-0.425960142703254
XP_014011412	PREDICTED: active breakpoint cluster region-related protein-like [Salmo salar]	849	6279069767	1	4	0	0	802	3.13539225763794	38.0158783199932	0	0	0.0824758599879299	12.1247599012165	NA	NA	-3.59988427371258	NA
XP_018610857	PREDICTED: active breakpoint cluster region-related protein isoform X1 [Scleropages formosus]	858	9705882353	2	1	0	0	1019	4.93539664499633	7.48006241723124	0	0	0.65980687990344	1.51559498765206	NA	NA	-0.599884273712577	NA
XP_006640908	PREDICTED: active breakpoint cluster region-related protein isoform X2 [Lepisosteus oculatus]	1124	96875	5	0	0	0	728	17.2704985619892	0	0	0	Inf	0	NA	NA	Inf	NA
XP_018610861	PREDICTED: active breakpoint cluster region-related protein isoform X4 [Scleropages formosus] >gi|10	316	8181818182	0	0	2	0	786	0	0	11.4677323584476	0	NA	NA	Inf	0	NA	Inf
XP_018601564	PREDICTED: active regulator of SIRT1 [Scleropages formosus]	165	6907216495	4	0	0	0	795	12.6519979402547	0	0	0	Inf	0	NA	NA	Inf	NA
XP_018611773	PREDICTED: activin receptor type-1-like [Scleropages formosus]	682	9104046243	6	5	7	0	1202	12.5520029482145	31.7062545888462	26.2460330433357	0	0.395884127942066	2.52599164608676	Inf	0	-1.33684986787878	Inf
XP_018616159	PREDICTED: activin receptor type-1-like isoform X1 [Scleropages formosus]	513	7045454545	8	2	0	0	1166	17.2527244639837	13.0740713604779	0	0	1.31961375980688	0.757797493826031	NA	NA	0.400115726287423	NA
XP_018408662	PREDICTED: activin receptor type-1 isoform X2 [Nanorana parkeri]	535	5294117647	5	0	3	2	851	14.7742925418662	0	15.8877279090597	9.48650096763021	Inf	0	1.67477218030881	0.597096137467252	Inf	0.743964858739062
XP_018598731	PREDICTED: activin receptor type-1-like isoform X3 [Scleropages formosus]	612	9710144928	1	0	2	0	627	4.01050173943481	0	14.3758175976712	0	Inf	0	Inf	0	Inf	Inf
XP_019466884	PREDICTED: activin receptor type-1B-like [Meleagris gallopavo]	95	9268292683	2	0	0	0	307	16.381658570851	0	0	0	Inf	0	NA	NA	Inf	NA
XP_018615935	PREDICTED: activin receptor type-1B isoform X2 [Scleropages formosus]	506	9931506849	15	0	0	0	1164	32.4044406008457	0	0	0	Inf	0	NA	NA	Inf	NA
XP_018598633	PREDICTED: activin receptor type-1C-like [Scleropages formosus]	476	6483516484	2	1	0	0	862	5.83430299449102	8.84244037489401	0	0	0.65980687990344	1.51559498765206	NA	NA	-0.599884273712578	NA
XP_018600435	PREDICTED: activin receptor type-2A [Scleropages formosus]	513	6808510638	6	2	4	4	829	18.1996472180383	18.3888627337965	21.7458085253072	19.4765074148451	0.989710319855156	1.01039665843471	1.11651478687254	0.89564420620088	-0.0149217729914267	0.159002358017903
XP_018591051	PREDICTED: activin receptor type-2A-like isoform X1 [Scleropages formosus]	520	9758064516	4	0	1	3	1054	9.54301552419593	0	4.27591918109101	11.4891067221821	Inf	0	0.37217159562418	2.68693261860263	Inf	-1.42596014270325
XP_018591052	PREDICTED: activin receptor type-2A-like isoform X2 [Scleropages formosus]	512	9585987261	3	0	6	6	1357	5.55914058354966	0	19.9269807672952	17.8474848713043	Inf	0	1.11651478687254	0.895644206200879	Inf	0.159002358017904
XP_018597205	PREDICTED: activin receptor type-2B [Scleropages formosus]	512	9316239316	2	0	3	0	861	5.84107918844513	0	15.7032014525084	0	Inf	0	Inf	0	Inf	Inf
XP_018593302	PREDICTED: activity-dependent neuroprotector homeobox protein [Scleropages formosus] >gi|1083289113|	1086	93.75	10	4	0	1	1025	24.5325325914695	29.7451067440337	0	3.93805479192844	0.824758599879298	1.21247599012165	0	Inf	-0.277956178825219	-Inf
XP_018612540	PREDICTED: acyl carrier protein, mitochondrial [Scleropages formosus]	182	7239263804	0	0	4	5	539	0	0	33.445779717031	37.4443985317872	NA	NA	0.89321182949803	1.1195552577511	NA	-0.162925736869461
XP_018593130	PREDICTED: acylamino-acid-releasing enzyme-like [Scleropages formosus]	731	8542713568	11	2	12	19	1507	18.3546320483623	10.115704848253	35.8870775065953	50.891583989918	1.81446891973446	0.551125450055294	0.705167233814235	1.41810332648473	0.859547344924723	-0.503962654704526
XP_005478039	PREDICTED: acylamino-acid-releasing enzyme isoform X1 [Oreochromis niloticus]	739	8035714286	1	0	6	4	1863	1.34975018283716	0	14.5147143860545	8.66667989635353	Inf	0	1.67477218030881	0.597096137467254	Inf	0.743964858739057
XP_014344084	PREDICTED: acyl-CoA dehydrogenase family member 10 [Latimeria chalumnae]	1065	7903225806	1	0	0	0	728	3.45409971239784	0	0	0	Inf	0	NA	NA	Inf	NA
XP_015221642	PREDICTED: acyl-CoA dehydrogenase family member 10 isoform X1 [Lepisosteus oculatus] >gi|973203614|r	1046	8587570621	1	0	3	6	1309	1.92099663149399	0	10.3288437361419	18.5019380980595	Inf	0	0.558257393436269	1.79128841240176	Inf	-0.840997641982098
XP_015221644	PREDICTED: acyl-CoA dehydrogenase family member 10 isoform X2 [Lepisosteus oculatus]	1038	6819126819	2	1	10	8	1547	3.25091737637444	4.92707408090409	29.1326361788618	20.8739814439646	0.659806879903441	1.51559498765206	1.39564348359067	0.716515364960705	-0.599884273712576	0.480930452905264
XP_020658329	acyl-CoA dehydrogenase family member 10 isoform X3 [Pogona vitticeps]	1032	6071428571	0	0	2	0	501	0	0	17.9912926821155	0	NA	NA	Inf	0	NA	Inf
XP_018596406	PREDICTED: acyl-CoA dehydrogenase family member 11-like [Scleropages formosus]	624	7989031079	0	9	53	22	1739	0	39.4477587282505	137.355605114495	51.0656328683073	0	Inf	2.68978562292022	0.371776840309798	-Inf	1.42749119394381
XP_018600049	PREDICTED: acyl-CoA dehydrogenase family member 9, mitochondrial [Scleropages formosus]	629	9515151515	6	1	8	13	1643	9.18290173083005	4.63918661178249	21.9443399482407	31.9382715170095	1.97942063971032	0.505198329217354	0.687086022690793	1.45542183507643	0.985078227008579	-0.541437360123189
XP_018616834	PREDICTED: acyl-CoA desaturase-like [Scleropages formosus]	334	8971061093	22	3	531	789	4250	13.0166731750033	5.38036489634727	563.087245119513	749.365496847607	2.41929189297929	0.41334408754147	0.751418696868591	1.33081596740583	1.27458484420357	-0.412311081191402
XP_018610064	PREDICTED: acyl-CoA synthetase family member 2, mitochondrial [Scleropages formosus]	606	8303130148	2	1	64	70	2774	1.81296653974451	2.74772300041768	103.978516322882	101.858482812136	0.659806879903441	1.51559498765206	1.02081351942632	0.979610850532213	-0.599884273712576	0.0297193410729364
XP_018588635	PREDICTED: acyl-CoA synthetase family member 4 isoform X3 [Scleropages formosus]	899	7512690355	0	0	2	0	615	0	0	14.6563213556745	0	NA	NA	Inf	0	NA	Inf
XP_018611378	PREDICTED: acyl-CoA synthetase short-chain family member 3, mitochondrial [Scleropages formosus]	528	8957055215	2	2	11	6	1398	3.59740284781921	10.9044114494401	35.4613783873885	17.3240607799427	0.32990343995172	3.03118997530412	2.04694377593299	0.488533203382298	-1.59988427371258	1.03347147593404
XP_016414625	PREDICTED: acyl-CoA:lysophosphatidylglycerol acyltransferase 1-like [Sinocyclocheilus rhinocerous]	143	8857142857	0	0	2	3	1105	0	0	8.15713813008131	10.9588402580814	NA	NA	0.74434319124836	1.34346630930132	NA	-0.425960142703252
XP_018598968	PREDICTED: acyl-CoA:lysophosphatidylglycerol acyltransferase 1 isoform X1 [Scleropages formosus]	370	7777777778	4	5	29	31	2571	3.9122280678734	14.8233831255516	50.8353736636436	48.6704360223751	0.263922751961376	3.78898746913016	1.04448157481624	0.95741277214577	-1.92181236859994	0.0627870427585971
XP_018598969	PREDICTED: acyl-CoA:lysophosphatidylglycerol acyltransferase 1 isoform X2 [Scleropages formosus]	363	9459459459	8	1	6	1	838	24.0055808174284	9.09568449064276	32.2683924835555	4.8168331285521	2.63922751961376	0.378898746913016	6.69908872123521	0.149274034366814	1.40011572628742	2.74396485873905
XP_018582476	PREDICTED: acyl-CoA-binding domain-containing protein 4 [Scleropages formosus]	312	8785714286	0	0	1	3	714	0	0	6.31207117208673	16.9601099232212	NA	NA	0.37217159562418	2.68693261860263	NA	-1.42596014270325
XP_017338875	PREDICTED: acyl-CoA-binding domain-containing protein 4 isoform X2 [Ictalurus punctatus]	389	50	0	0	2	1	607	0	0	14.8494853933111	6.64992777879185	NA	NA	2.23302957374508	0.447822103100441	NA	1.1590023580179
XP_018592264	PREDICTED: acyl-CoA-binding domain-containing protein 5-like [Scleropages formosus]	356	9722222222	2	0	0	0	785	6.40658494426912	0	0	0	Inf	0	NA	NA	Inf	NA
XP_018596669	PREDICTED: acyl-CoA-binding domain-containing protein 5 isoform X3 [Scleropages formosus]	483	7465181059	2	0	20	8	1855	2.71114241576887	0	48.5910384568186	17.4081128268535	Inf	0	2.79128696718135	0.358257682480352	Inf	1.48093045290526
XP_016306041	PREDICTED: acyl-CoA-binding domain-containing protein 5-like isoform X4 [Sinocyclocheilus anshuiensi	397	4077669903	4	1	0	0	810	12.4177016821019	9.41010321377609	0	0	1.31961375980688	0.757797493826029	NA	NA	0.400115726287426	NA
XP_018582219	PREDICTED: acyl-CoA-binding domain-containing protein 6 [Scleropages formosus]	178	9318181818	3	0	4	5	938	8.04238141991139	0	19.2188435687417	21.5165573652807	Inf	0	0.893211829498031	1.1195552577511	Inf	-0.16292573686946
XP_016427536	PREDICTED: acyl-CoA-binding domain-containing protein 6 isoform X2 [Sinocyclocheilus rhinocerous]	300	835443038	0	0	1	2	720	0	0	6.25947057898601	11.2125171159074	NA	NA	0.558257393436268	1.79128841240176	NA	-0.8409976419821
XP_018618608	PREDICTED: acyl-CoA-binding domain-containing protein 7 [Scleropages formosus]	88	8522727273	0	0	114	174	696	0	0	738.185840694212	1009.12654043166	NA	NA	0.731509687950976	1.36703589367502	NA	-0.451051123666079
XP_018587841	PREDICTED: acyl-CoA-binding protein [Scleropages formosus]	87	8965517241	4	0	277	430	1124	8.94869961076736	0	1110.66620308983	1544.21499069614	Inf	0	0.719243246427194	1.39035021179198	Inf	-0.475448325522369
XP_018594102	PREDICTED: acyl-coenzyme A synthetase ACSM3, mitochondrial-like [Scleropages formosus]	572	8401826484	5	0	11	5	1391	9.03876560253641	0	35.6398324842338	14.5093679429427	Inf	0	2.45633253111958	0.407111002818582	Inf	1.29650588176784
XP_018608693	PREDICTED: LOW QUALITY PROTEIN: acyl-coenzyme A thioesterase 1-like [Scleropages formosus]	446	6822429907	15	9	30	42	2231	16.9066646613108	30.7483874623163	60.6026734675472	75.9898067200894	0.5498390665862	1.81871398518248	0.797510562051814	1.25390188868123	-0.862918679546372	-0.326424469152338
XP_018609125	PREDICTED: LOW QUALITY PROTEIN: acyl-coenzyme A thioesterase 11 [Scleropages formosus]	570	8461538462	2	0	2	0	713	7.05353321353613	0	12.6418480136604	0	Inf	0	Inf	0	Inf	Inf
XP_018582657	PREDICTED: acyl-coenzyme A thioesterase 13 [Scleropages formosus]	141	8072289157	0	0	3	0	612	0	0	22.0922491023036	0	NA	NA	Inf	0	NA	Inf
XP_018618234	PREDICTED: acyl-coenzyme A thioesterase 2, mitochondrial-like [Scleropages formosus]	339	832460733	7	0	29	320	3719	4.73301751394983	0	35.1432497147695	347.319702003907	Inf	0	0.101184152560324	9.88297055118214	Inf	-3.30494474174189
XP_010903077	PREDICTED: acyl-coenzyme A thioesterase 4 [Esox lucius]	435	3768844221	0	0	22	20	1205	0	0	82.2821692706542	66.9959528917287	NA	NA	1.22816626555979	0.814222005637164	NA	0.296505881767837
XP_016427343	PREDICTED: acyl-coenzyme A thioesterase 4-like isoform X1 [Sinocyclocheilus rhinocerous]	440	6971153846	0	0	3	1	853	0	0	15.8504764954394	4.73212914622117	NA	NA	3.34954436061762	0.298548068733626	NA	1.74396485873906
XP_018941205	PREDICTED: acyl-coenzyme A thioesterase 4-like isoform X2 [Cyprinus carpio]	440	45.6	12	3	34	30	2446	12.3364738706082	9.34854898179718	62.6458870701461	49.5074345264921	1.31961375980688	0.757797493826028	1.26538342512221	0.790274299589013	0.400115726287427	0.339574603659722
XP_012697204	PREDICTED: acyl-coenzyme A thioesterase 5-like [Clupea harengus]	346	60	4	4	11	24	1794	5.60665460563128	16.9948352355822	27.6337831580653	54.0000824311258	0.329903439951721	3.03118997530412	0.511735943983247	1.95413281352919	-1.59988427371257	-0.966528524065957
XP_018589662	PREDICTED: acyl-coenzyme A thioesterase 8 isoform X1 [Scleropages formosus]	335	8770491803	1	0	2	1	554	4.53896135491991	0	16.2701040320214	7.28611220528277	Inf	0	2.23302957374508	0.44782210310044	Inf	1.1590023580179
XP_018589663	PREDICTED: acyl-coenzyme A thioesterase 8 isoform X2 [Scleropages formosus]	271	8846153846	0	0	2	1	488	0	0	18.4705689215981	8.27152901993167	NA	NA	2.23302957374508	0.447822103100439	NA	1.15900235801791
XP_018616838	PREDICTED: acyl-coenzyme A thioesterase 9, mitochondrial isoform X1 [Scleropages formosus]	435	6976744186	4	1	1	2	657	15.3094952245092	11.6014971128746	6.85969378519014	12.2876899900355	1.31961375980689	0.757797493826027	0.558257393436268	1.79128841240176	0.40011572628743	-0.840997641982101
XP_018616839	PREDICTED: acyl-coenzyme A thioesterase 9, mitochondrial isoform X2 [Scleropages formosus]	426	8604651163	10	0	2	1	652	38.567248322479	0	13.8245975977605	6.1909603707464	Inf	0	2.23302957374508	0.44782210310044	Inf	1.1590023580179
XP_019125945	PREDICTED: acyl-coenzyme A thioesterase THEM4-like [Larimichthys crocea]	228	6481481481	0	2	0	0	472	0	32.2973881489773	0	0	0	Inf	NA	NA	-Inf	NA
XP_017321338	PREDICTED: acylglycerol kinase, mitochondrial [Ictalurus punctatus]	422	8857142857	7	1	7	4	964	18.2594316746674	7.9068294638575	32.7258627781011	16.7489882229322	2.30932407966204	0.433027139329161	1.95390087702694	0.511796689257647	1.20747064834502	0.966357280075504
XP_018601613	PREDICTED: acylphosphatase-1 isoform X2 [Scleropages formosus] >gi|1083304472|ref|XP_018601614.1| PR	101	74	2	0	0	0	441	11.4040117488691	0	0	0	Inf	0	NA	NA	Inf	NA
XP_018606227	PREDICTED: acylphosphatase-2-like [Scleropages formosus]	125	9649122807	1	0	1	0	409	6.14812858343674	0	11.0191169116624	0	Inf	0	Inf	0	Inf	Inf
XP_018603529	PREDICTED: acyl-protein thioesterase 1 [Scleropages formosus]	230	9476190476	1	1	2	4	983	2.55807181141976	7.75400163088366	9.16951946463871	16.4252539642997	0.329903439951719	3.03118997530413	0.55825739343627	1.79128841240176	-1.59988427371258	-0.840997641982096
XP_006633985	PREDICTED: acyl-protein thioesterase 1 isoform X1 [Lepisosteus oculatus]	243	9069767442	3	0	2	0	826	9.13287381583158	0	10.9123942297093	0	Inf	0	Inf	0	Inf	Inf
XP_018610042	PREDICTED: acylpyruvase FAHD1, mitochondrial [Scleropages formosus] >gi|1083319942|ref|XP_018610044.	219	9263157895	1	0	1	3	614	4.09541464271275	0	7.34009579294776	19.7223428097394	Inf	0	0.372171595624179	2.68693261860265	Inf	-1.42596014270326
WP_013380282	acyltransferase [Eubacterium limosum]	393	9090909091	12	5	0	0	946	31.8974789508536	40.2863826805425	0	0	0.791768255884126	1.26299582304339	NA	NA	-0.336849867878787	NA
XP_018615179	PREDICTED: ADAMTS-like protein 1 isoform X1 [Scleropages formosus]	1271	9230769231	5	0	0	0	497	25.2976316964349	0	0	0	Inf	0	NA	NA	Inf	NA
XP_018615180	PREDICTED: ADAMTS-like protein 1 isoform X2 [Scleropages formosus]	565	8571428571	0	0	1	3	556	0	0	8.10578923897468	21.7797095057194	NA	NA	0.372171595624179	2.68693261860265	NA	-1.42596014270326
XP_018611186	PREDICTED: ADAMTS-like protein 2 isoform X1 [Scleropages formosus]	898	5794392523	1	2	0	0	427	5.88895688671107	35.7010941599936	0	0	0.16495171997586	6.06237995060826	NA	NA	-2.59988427371258	NA
XP_018608676	PREDICTED: ADAMTS-like protein 2 isoform X2 [Scleropages formosus]	979	6315789474	3	0	0	0	514	14.6765637585153	0	0	0	Inf	0	NA	NA	Inf	NA
XP_018618787	PREDICTED: ADAMTS-like protein 3 [Scleropages formosus]	1761	9285714286	9	1	0	0	852	26.5625132812566	8.94622488633642	0	0	2.96913095956548	0.336798886144903	NA	NA	1.57004072772973	NA
XP_018620486	PREDICTED: ADAMTS-like protein 3 isoform X1 [Scleropages formosus]	1811	847826087	0	1	0	0	1047	0	7.28002254360901	0	0	0	Inf	NA	NA	-Inf	NA
XP_018620487	PREDICTED: ADAMTS-like protein 3 isoform X2 [Scleropages formosus]	628	976744186	2	0	0	0	823	6.11077664793591	0	0	0	Inf	0	NA	NA	Inf	NA
XP_018593290	PREDICTED: ADAMTS-like protein 4 [Scleropages formosus]	1233	9428571429	5	3	0	0	894	14.0636722070785	25.5777973260357	0	0	0.549839066586201	1.81871398518247	NA	NA	-0.862918679546369	NA
XP_015240323	PREDICTED: ADAMTS-like protein 5 [Cyprinodon variegatus]	559	9285714286	1	0	6	5	1441	1.74502747441057	0	18.7653802229143	14.0059200615082	Inf	0	1.33981774424704	0.74637017183407	Inf	0.422036763851691
XP_018618728	PREDICTED: ADAMTS-like protein 5 isoform X2 [Scleropages formosus]	551	8795180723	6	2	16	20	2127	7.09332747708217	7.16707438002692	33.9017870568495	37.954923946654	0.989710319855161	1.01039665843471	0.893211829498032	1.1195552577511	-0.0149217729914205	-0.162925736869457
XP_018606080	PREDICTED: adapter molecule crk [Scleropages formosus]	311	9196141479	7	0	8	2	1370	12.8482424338536	0	26.3171901715032	5.8927097251484	Inf	0	4.46605914749015	0.22391105155022	Inf	2.1590023580179
XP_018605641	PREDICTED: adapter protein CIKS-like isoform X1 [Scleropages formosus]	435	7804878049	2	2	0	0	532	9.45332552866778	28.6548255757843	0	0	0.32990343995172	3.03118997530412	NA	NA	-1.59988427371258	NA
XP_016402388	PREDICTED: adaptin ear-binding coat-associated protein 1-like, partial [Sinocyclocheilus rhinocerous	126	90625	0	4	0	0	336	0	90.7402809899837	0	0	0	Inf	NA	NA	-Inf	NA
XP_018606865	PREDICTED: adaptin ear-binding coat-associated protein 2-like [Scleropages formosus]	256	9176470588	7	0	5	4	781	22.5378900568238	0	28.8528733474387	20.673527076705	Inf	0	1.39564348359067	0.716515364960704	Inf	0.480930452905266
XP_021441678	adenine phosphoribosyltransferase-like [Oncorhynchus mykiss]	182	7472527473	3	0	4	1	937	8.05096453775548	0	19.2393546077692	4.30790412137317	Inf	0	4.46605914749016	0.22391105155022	Inf	2.1590023580179
XP_006014193	PREDICTED: adenomatous polyposis coli protein-like, partial [Latimeria chalumnae]	395	9583333333	3	0	10	3	1130	6.67588829369636	0	39.8833523616807	10.7163880399823	Inf	0	3.72171595624178	0.268693261860265	Inf	1.8959679521841
XP_018601473	PREDICTED: adenomatous polyposis coli protein 2 [Scleropages formosus]	2563	6782608696	3	1	0	0	1076	7.01092357981123	7.08381375758237	0	0	0.98971031985516	1.01039665843471	NA	NA	-0.0149217729914217	NA
XP_018592353	PREDICTED: adenomatous polyposis coli protein isoform X1 [Scleropages formosus] >gi|1083287375|ref|X	2790	803030303	6	1	9	10	1287	11.7230050845018	5.92244258209684	31.5162155025869	31.3636842403004	1.97942063971033	0.505198329217353	1.00486330818528	0.995160229112091	0.985078227008583	0.00699926457285052
XP_018592355	PREDICTED: adenomatous polyposis coli protein isoform X2 [Scleropages formosus]	2782	9548387097	6	2	6	12	1114	13.5435435760806	13.6843511726367	24.2737099651881	43.4812153866426	0.98971031985516	1.01039665843471	0.558257393436269	1.79128841240176	-0.0149217729914218	-0.840997641982098
XP_006627072	PREDICTED: adenomatous polyposis coli protein isoform X3 [Lepisosteus oculatus]	2828	807860262	0	0	4	2	1616	0	0	11.1554921209652	4.99567594273101	NA	NA	2.23302957374508	0.447822103100439	NA	1.15900235801791
XP_018598967	PREDICTED: adenosine 3'-phospho 5'-phosphosulfate transporter 1 [Scleropages formosus]	443	7906976744	2	0	0	0	542	9.27890992850785	0	0	0	Inf	0	NA	NA	Inf	NA
XP_018596584	PREDICTED: adenosine 3'-phospho 5'-phosphosulfate transporter 2 [Scleropages formosus] >gi|108329519	374	4960629921	2	0	3	7	1557	3.23003800979528	0	8.68365860668579	18.1474265459773	Inf	0	0.478506337231087	2.08983648113539	Inf	-1.06339006331855
XP_017549801	PREDICTED: adenosine deaminase [Pygocentrus nattereri]	364	743902439	9	4	15	6	2024	11.1814532191851	15.0636039588115	33.4003370815459	11.9659273568972	0.742282739891371	1.34719554457961	2.79128696718135	0.358257682480352	-0.429959272270264	1.48093045290527
XP_018615076	PREDICTED: adenosine deaminase domain-containing protein 1 [Scleropages formosus]	561	8444444444	3	1	0	0	872	8.65109377508817	8.7410362421544	0	0	0.989710319855159	1.01039665843471	NA	NA	-0.0149217729914229	NA
XP_015201746	PREDICTED: adenosine kinase [Lepisosteus oculatus]	180	6307692308	5	2	13	6	1451	8.66500548113587	10.5061111001497	40.3781148306747	16.6912728948035	0.824758599879303	1.21247599012165	2.41911537155717	0.41337424901579	-0.27795617882521	1.27447957543784
NP_001259013	adenosine kinase isoform 2 [Danio rerio]	345	9791666667	0	0	0	5	974	0	0	0	20.7212841977754	NA	NA	0	Inf	NA	-Inf
XP_015201828	PREDICTED: adenosine kinase-like isoform X2 [Lepisosteus oculatus]	132	9615384615	0	0	3	5	1241	0	0	10.8948077764785	16.2631191044587	NA	NA	0.669908872123526	1.49274034366813	NA	-0.577963236148297
XP_018621775	PREDICTED: adenosine kinase-like isoform X3 [Scleropages formosus]	345	9362318841	8	0	27	36	1550	12.9785011129065	0	78.5058761648309	93.7511108530062	Inf	0	0.837386090154403	1.19419227493451	Inf	-0.256035141260943
XP_018621776	PREDICTED: adenosine kinase-like isoform X4 [Scleropages formosus]	330	885106383	2	2	1	6	835	6.02295710329492	18.2567271931943	5.39738780463464	29.0048346950418	0.329903439951721	3.03118997530412	0.18608579781209	5.37386523720528	-1.59988427371258	-2.42596014270325
XP_010738876	PREDICTED: adenosine receptor A1-like [Larimichthys crocea]	375	8064516129	9	1	2	0	822	27.5319480725434	9.27272944423191	10.965495904793	0	2.96913095956548	0.336798886144902	Inf	0	1.57004072772974	Inf
XP_018587088	PREDICTED: adenosine receptor A2a-like [Scleropages formosus]	422	9239130435	2	0	0	0	659	7.63151620827201	0	0	0	Inf	0	NA	NA	Inf	NA
XP_018588751	PREDICTED: adenosine receptor A2b-like isoform X1 [Scleropages formosus]	385	406504065	1	0	1	0	683	3.6816758281488	0	6.59856342147866	0	Inf	0	Inf	0	Inf	Inf
XP_018588761	PREDICTED: adenosine receptor A2b-like isoform X2 [Scleropages formosus]	333	7115384615	4	0	0	0	780	12.8953055929519	0	0	0	Inf	0	NA	NA	Inf	NA
XP_015206034	PREDICTED: adenosine receptor A3-like [Lepisosteus oculatus]	335	4355828221	5	3	0	1	943	13.3328981475378	24.2487283239405	0	4.28049433905266	0.5498390665862	1.81871398518247	0	Inf	-0.862918679546371	-Inf
XP_007241257	PREDICTED: adenosylhomocysteinase [Astyanax mexicanus]	433	9237875289	2	0	71	56	2050	2.45325325914695	0	156.089822437934	110.265534173996	Inf	0	1.41558124764197	0.70642359925703	Inf	0.501394555464986
XP_018606638	PREDICTED: adenosylhomocysteinase 2 isoform X1 [Scleropages formosus]	543	7894736842	0	0	1	0	495	0	0	9.1046844785251	0	NA	NA	Inf	0	NA	Inf
XP_018589464	PREDICTED: adenosylhomocysteinase 2-like isoform X2 [Scleropages formosus]	543	100	6	0	1	0	942	16.0164623606728	0	4.78430872279185	0	Inf	0	Inf	0	Inf	Inf
XP_014379253	PREDICTED: adenosylhomocysteinase 3 isoform X1 [Alligator sinensis]	541	87.5	2	0	0	0	416	12.0893489933924	0	0	0	Inf	0	NA	NA	Inf	NA
XP_014896011	PREDICTED: adenosylhomocysteinase B-like [Poecilia latipinna]	163	9285714286	0	2	0	0	255	0	59.7818321816363	0	0	0	Inf	NA	NA	-Inf	NA
XP_016395936	PREDICTED: adenosylhomocysteinase B isoform X1 [Sinocyclocheilus rhinocerous]	451	9761904762	2	0	0	0	549	9.16059960155056	0	0	0	Inf	0	NA	NA	Inf	NA
XP_021102543	adenosylhomocysteinase isoform X4 [Heterocephalus glaber]	389	8235294118	0	0	1	2	639	0	0	7.05292459604057	12.6338221024308	NA	NA	0.558257393436271	1.79128841240175	NA	-0.840997641982093
XP_018615866	PREDICTED: adenylate cyclase type 1-like [Scleropages formosus]	1110	8787878788	8	2	0	0	1137	17.6927675681663	13.4075349220029	0	0	1.31961375980688	0.757797493826031	NA	NA	0.400115726287423	NA
XP_006806727	PREDICTED: adenylate cyclase type 2-like [Neolamprologus brichardi]	1036	9230769231	9	6	3	4	1460	15.5008639148155	31.3240422047615	9.26058661000669	11.0589209910319	0.494855159927579	2.02079331686942	0.837386090154406	1.1941922749345	-1.01492177299142	-0.256035141260938
XP_018582557	PREDICTED: adenylate cyclase type 2 isoform X1 [Scleropages formosus]	1021	7857142857	2	1	1	0	817	6.15565383262088	9.32947809444141	5.51630210143198	0	0.65980687990344	1.51559498765206	Inf	0	-0.599884273712577	Inf
XP_014031572	PREDICTED: adenylate cyclase type 2-like isoform X3 [Salmo salar]	1129	8959537572	0	0	1	0	781	0	0	5.77057466948774	0	NA	NA	Inf	0	NA	Inf
XP_018605238	PREDICTED: adenylate cyclase type 2-like isoform X8 [Scleropages formosus]	1092	5714285714	4	0	1	0	951	10.5765913380678	0	4.73903135317553	0	Inf	0	Inf	0	Inf	Inf
XP_005062890	PREDICTED: adenylate cyclase type 3-like isoform X1 [Ficedula albicollis]	126	6447368421	0	2	0	0	742	0	20.544969280751	0	0	0	Inf	NA	NA	-Inf	NA
XP_018598947	PREDICTED: adenylate cyclase type 3 isoform X2 [Scleropages formosus]	1119	8641975309	2	0	0	0	773	6.50604033797058	0	0	0	Inf	0	NA	NA	Inf	NA
XP_018611605	PREDICTED: LOW QUALITY PROTEIN: adenylate cyclase type 5-like [Scleropages formosus]	879	9393939394	7	1	2	0	775	22.7123769475863	9.83507561697888	11.6305001725675	0	2.30932407966204	0.433027139329161	Inf	0	1.20747064834502	Inf
XP_018600613	PREDICTED: adenylate cyclase type 5-like isoform X1 [Scleropages formosus]	1194	9417475728	0	0	0	2	599	0	0	0	13.4774830107735	NA	NA	0	Inf	NA	-Inf
XP_021453126	adenylate cyclase type 5-like isoform X2 [Oncorhynchus mykiss]	1192	80	3	1	0	0	582	12.9617762403383	13.0965354006162	0	0	0.989710319855161	1.01039665843471	NA	NA	-0.0149217729914197	NA
XP_018600629	PREDICTED: adenylate cyclase type 5-like isoform X3 [Scleropages formosus]	1187	9583333333	2	0	0	0	678	7.41765365966262	0	0	0	Inf	0	NA	NA	Inf	NA
XP_018581311	PREDICTED: adenylate cyclase type 6 [Scleropages formosus]	1193	100	11	8	23	14	2225	12.431654155902	27.4056039664131	46.5873405788801	25.3982410176059	0.453617229933615	2.20450180022118	1.83427429271917	0.545174734209231	-1.14045265507528	0.875209392017312
XP_016300576	PREDICTED: adenylate cyclase type 7-like [Sinocyclocheilus anshuiensis]	119	6231884058	1	0	0	0	593	4.24044618992517	0	0	0	Inf	0	NA	NA	Inf	NA
XP_018594454	PREDICTED: adenylate cyclase type 7 isoform X1 [Scleropages formosus]	1102	4606741573	12	0	0	0	1296	23.283190653941	0	0	0	Inf	0	NA	NA	Inf	NA
XP_011607986	PREDICTED: adenylate cyclase type 7 isoform X2 [Takifugu rubripes]	1041	97.5	6	1	0	0	590	25.5720466843284	12.9189552595909	0	0	1.97942063971032	0.505198329217355	NA	NA	0.985078227008577	NA
XP_018581420	PREDICTED: adenylate cyclase type 8-like [Scleropages formosus]	1196	6857142857	4	3	0	0	881	11.4169561435897	25.9552222582019	0	0	0.439871253268961	2.27339248147809	NA	NA	-1.18484677443373	NA
XP_018613425	PREDICTED: adenylate cyclase type 8 isoform X2 [Scleropages formosus]	1165	8552631579	0	1	0	0	694	0	10.982973491583	0	0	0	Inf	NA	NA	-Inf	NA
XP_018598536	PREDICTED: adenylate cyclase type 9 [Scleropages formosus]	1422	85	6	0	0	2	694	21.7399244146308	0	0	11.6325825986359	Inf	0	0	Inf	Inf	-Inf
NP_001087683	adenylate kinase 1 S homeolog [Xenopus laevis]	212	8787878788	2	0	0	0	456	11.0288797834457	0	0	0	Inf	0	NA	NA	Inf	NA
XP_018615415	PREDICTED: adenylate kinase 2, mitochondrial isoform X2 [Scleropages formosus]	235	91	14	0	31	7	939	37.4911440561862	0	148.787415679412	30.0911002471636	Inf	0	4.94456548472124	0.202242240109876	Inf	2.30584374634717
XP_018609397	PREDICTED: adenylate kinase 4, mitochondrial [Scleropages formosus]	239	8719211823	2	2	31	35	1934	2.60039771522816	7.88229948620334	72.2395984089802	73.04949103435	0.32990343995172	3.03118997530412	0.988913096944249	1.01121120054938	-1.59988427371258	-0.0160843485401881
XP_010870693	PREDICTED: adenylate kinase 4, mitochondrial isoform X1 [Esox lucius] >gi|742105844|ref|XP_010870694	227	7173913043	1	1	0	1	846	2.9723222111414	9.00967328978562	0	4.77128387910952	0.329903439951719	3.03118997530413	0	Inf	-1.59988427371258	-Inf
XP_018582871	PREDICTED: adenylate kinase 7 isoform X1 [Scleropages formosus]	723	8055555556	1	1	0	0	593	4.24044618992517	12.8535979817178	0	0	0.329903439951719	3.03118997530414	NA	NA	-1.59988427371258	NA
XP_018614886	PREDICTED: adenylate kinase 8 isoform X2 [Scleropages formosus]	457	612244898	2	0	0	0	312	16.1191319911899	0	0	0	Inf	0	NA	NA	Inf	NA
XP_018584677	PREDICTED: adenylate kinase 9 [Scleropages formosus]	1891	7380952381	6	1	0	0	1156	13.0514771139739	6.59358443179813	0	0	1.97942063971033	0.505198329217353	NA	NA	0.985078227008583	NA
XP_018595871	PREDICTED: adenylate kinase isoenzyme 1 [Scleropages formosus]	194	9378238342	47	5	1	0	919	128.602258715348	41.4699869595138	4.90404659071809	0	3.10109233554617	0.322467018649374	Inf	0	1.6327764830777	Inf
XP_018590315	PREDICTED: adenylate kinase isoenzyme 5 [Scleropages formosus] >gi|1083283593|ref|XP_018590316.1| PR	569	8823529412	4	0	0	0	911	11.0409861278842	0	0	0	Inf	0	NA	NA	Inf	NA
XP_018614937	PREDICTED: adenylate kinase isoenzyme 5-like isoform X1 [Scleropages formosus]	559	66	2	1	0	0	1018	4.94024477529593	7.4874102192128	0	0	0.65980687990344	1.51559498765206	NA	NA	-0.599884273712577	NA
XP_016321646	PREDICTED: adenylate kinase isoenzyme 6 [Sinocyclocheilus anshuiensis]	174	86	6	1	3	4	764	19.7480465232379	9.97668010884638	17.6969325269761	21.1335401137521	1.97942063971032	0.505198329217355	0.837386090154402	1.19419227493451	0.985078227008576	-0.256035141260944
XP_018598498	PREDICTED: adenylosuccinate lyase isoform X3 [Scleropages formosus]	420	9542857143	1	0	3	1	527	4.77150776209797	0	25.6555150865461	7.65940448145475	Inf	0	3.34954436061762	0.298548068733626	Inf	1.74396485873906
XP_018582780	PREDICTED: LOW QUALITY PROTEIN: adenylosuccinate synthetase isozyme 1 [Scleropages formosus]	456	968973747	1	0	25	32	2402	1.0468711867717	0	46.9069402255404	53.7752694318289	Inf	0	0.87227717724417	1.14642458393713	Inf	-0.197141452207375
XP_022065126	adenylosuccinate synthetase isozyme 2-like [Acanthochromis polyacanthus]	473	6048387097	6	0	2	3	1017	14.8353073193252	0	8.86296719148461	11.9070978222025	Inf	0	0.74434319124836	1.34346630930132	Inf	-0.425960142703251
XP_018603448	PREDICTED: adenylyl cyclase-associated protein 1 [Scleropages formosus]	468	7414965986	25	2	3	1	3115	20.1812567465941	4.89385785114519	4.34043545765964	1.29582862334724	4.12379299939649	0.24249519802433	3.34954436061762	0.298548068733627	2.04397191606214	1.74396485873906
XP_018588824	PREDICTED: adenylyltransferase and sulfurtransferase MOCS3 [Scleropages formosus]	473	7413793103	0	2	0	0	518	0	29.4292803210758	0	0	0	Inf	NA	NA	-Inf	NA
XP_018593546	PREDICTED: adhesion G protein-coupled receptor A1 [Scleropages formosus]	760	9215686275	5	0	1	0	930	13.5192719926109	0	4.84604173856981	0	Inf	0	Inf	0	Inf	Inf
XP_018593703	PREDICTED: adhesion G protein-coupled receptor A2-like [Scleropages formosus]	426	6711864407	10	3	2	3	882	28.5100293721727	25.9257945685668	10.2195438024261	13.7296127949886	1.0996781331724	0.909356992591237	0.744343191248358	1.34346630930132	0.137081320453629	-0.425960142703256
XP_018615065	PREDICTED: adhesion G protein-coupled receptor A3-like [Scleropages formosus]	1207	9123505976	3	1	0	5	1056	7.14370622336826	7.21797689693052	0	19.112245083933	0.98971031985516	1.01039665843471	0	Inf	-0.0149217729914217	-Inf
XP_021428199	adhesion G protein-coupled receptor B2-like, partial [Oncorhynchus mykiss]	219	7619047619	3	1	0	0	1102	6.84551158972494	6.91668203553415	0	0	0.98971031985516	1.01039665843471	NA	NA	-0.014921772991422	NA
XP_017337985	PREDICTED: adhesion G protein-coupled receptor B2 isoform X1 [Ictalurus punctatus]	1521	7209302326	4	1	0	0	832	12.0893489933924	9.16127836918105	0	0	1.31961375980687	0.757797493826034	NA	NA	0.400115726287417	NA
XP_018602519	PREDICTED: adhesion G protein-coupled receptor B2-like isoform X2 [Scleropages formosus]	1392	7213114754	0	3	0	0	417	0	54.8358532601341	0	0	0	Inf	NA	NA	-Inf	NA
XP_022051075	adhesion G protein-coupled receptor B3 isoform X10 [Acanthochromis polyacanthus]	1337	9714285714	3	0	0	0	844	8.93809688611005	0	0	0	Inf	0	NA	NA	Inf	NA
XP_018583458	PREDICTED: adhesion G protein-coupled receptor E1-like [Scleropages formosus]	727	4245810056	4	7	1	0	1065	9.44444916666903	50.098859363484	4.23175475762434	0	0.188516251400983	5.30458245678222	Inf	0	-2.40723919577018	Inf
XP_014330494	PREDICTED: adhesion G protein-coupled receptor F5-like [Xiphophorus maculatus]	1409	50	27	5	4	1	2239	30.3232621468924	17.0214015255887	8.05148515742729	1.80281650814053	1.78147857573929	0.561331476908169	4.46605914749016	0.22391105155022	0.833075133563533	2.15900235801791
XP_021239724	adhesion G protein-coupled receptor L1-like, partial [Numida meleagris]	132	8378378378	10	1	0	0	652	38.567248322479	11.6904656490163	0	0	3.29903439951721	0.303118997530412	NA	NA	1.72204382117479	NA
XP_017556027	PREDICTED: adhesion G protein-coupled receptor L1 isoform X1 [Pygocentrus nattereri]	1523	9368421053	0	5	0	0	913	0	41.742516994297	0	0	0	Inf	NA	NA	-Inf	NA
XP_018589829	PREDICTED: adhesion G protein-coupled receptor L2 [Scleropages formosus]	1470	8961038961	4	7	0	0	941	10.6889886955393	56.7006219151014	0	0	0.188516251400982	5.30458245678224	NA	NA	-2.40723919577019	NA
XP_018609118	PREDICTED: adhesion G protein-coupled receptor L2-like isoform X3 [Scleropages formosus]	1234	9570552147	2	0	0	0	998	5.03924767660447	0	0	0	Inf	0	NA	NA	Inf	NA
XP_020494941	adhesion G protein-coupled receptor L2-like isoform X4 [Labrus bergylta]	998	9239766082	1	0	0	2	513	4.90172434819811	0	0	15.7368661275893	Inf	0	0	Inf	Inf	-Inf
XP_019117762	PREDICTED: adhesion G protein-coupled receptor L2-like isoform X7 [Larimichthys crocea]	1370	9636363636	2	1	0	0	562	8.94869961076736	13.562604276083	0	0	0.659806879903439	1.51559498765207	NA	NA	-0.599884273712581	NA
XP_015200907	PREDICTED: adhesion G protein-coupled receptor L3 [Lepisosteus oculatus]	1427	9212962963	2	2	0	0	979	5.13704717186032	15.5713658900074	0	0	0.32990343995172	3.03118997530412	NA	NA	-1.59988427371258	NA
XP_018593474	PREDICTED: adhesion G protein-coupled receptor L3-like isoform X3 [Scleropages formosus]	1439	9029126214	2	0	0	0	905	5.55709301795719	0	0	0	Inf	0	NA	NA	Inf	NA
XP_018589733	PREDICTED: adhesion G protein-coupled receptor L4 isoform X1 [Scleropages formosus]	738	7571428571	0	0	0	0	806	0	0	0	0	NA	NA	NA	NA	NA	NA
XP_018589735	PREDICTED: adhesion G protein-coupled receptor L4 isoform X2 [Scleropages formosus]	691	8323353293	9	1	2	1	1038	21.8027565661182	7.34314412635706	8.68365860668579	3.88873425985227	2.96913095956549	0.336798886144902	2.23302957374508	0.44782210310044	1.57004072772974	1.1590023580179
XP_018609472	PREDICTED: adhesion G-protein coupled receptor D2-like, partial [Scleropages formosus]	991	8518518519	10	3	1	2	1531	16.4244584626102	14.935696152499	2.94370922068578	5.27303221649465	1.09967813317239	0.909356992591243	0.55825739343627	1.79128841240176	0.13708132045362	-0.840997641982096
XP_018611203	PREDICTED: adhesion G-protein coupled receptor F1-like [Scleropages formosus]	1034	7767857143	3	0	0	0	655	11.5171813311098	0	0	0	Inf	0	NA	NA	Inf	NA
XP_018590273	PREDICTED: adhesion G-protein coupled receptor G2-like [Scleropages formosus]	1735	4031007752	7	1	0	0	1260	13.9699143923646	6.04935206599891	0	0	2.30932407966204	0.43302713932916	NA	NA	1.20747064834503	NA
XP_018598617	PREDICTED: adhesion G-protein coupled receptor G4 [Scleropages formosus]	1050	5656565657	3	2	0	0	899	8.39127227127574	16.9570269258257	0	0	0.494855159927579	2.02079331686942	NA	NA	-1.01492177299142	NA
XP_018613651	PREDICTED: adhesion G-protein coupled receptor G5-like [Scleropages formosus]	112	6666666667	2	0	0	0	605	8.31267633264671	0	0	0	Inf	0	NA	NA	Inf	NA
XP_018613700	PREDICTED: adhesion G-protein coupled receptor G5-like isoform X1 [Scleropages formosus] >gi|1083326	670	847826087	2	0	0	0	718	7.00441390146415	0	0	0	Inf	0	NA	NA	Inf	NA
XP_018613702	PREDICTED: adhesion G-protein coupled receptor G5-like isoform X2 [Scleropages formosus]	669	6585365854	2	1	0	0	642	7.83359685553155	11.8725601295306	0	0	0.659806879903439	1.51559498765207	NA	NA	-0.599884273712581	NA
XP_018621017	PREDICTED: adhesive plaque matrix protein-like isoform X2 [Scleropages formosus]	1081	7528735632	1	0	5	0	541	4.64803066659081	0	41.6526692871527	0	Inf	0	Inf	0	Inf	Inf
XP_015195686	PREDICTED: adipocyte enhancer-binding protein 1 [Lepisosteus oculatus]	1108	9516129032	3	0	0	0	722	10.4484124264223	0	0	0	Inf	0	NA	NA	Inf	NA
XP_018580468	PREDICTED: adipocyte plasma membrane-associated protein [Scleropages formosus]	417	8992805755	2	0	43	15	1464	3.43522485058146	0	132.372410604786	41.3576450996584	Inf	0	3.20067572236794	0.312434025418912	Inf	1.67837651711148
XP_018597669	PREDICTED: adiponectin receptor protein 1 [Scleropages formosus] >gi|1083297212|ref|XP_018597670.1|	371	9943181818	5	0	0	0	1215	10.3480847350849	0	0	0	Inf	0	NA	NA	Inf	NA
XP_019732534	PREDICTED: LOW QUALITY PROTEIN: adiponectin receptor protein 2-like [Hippocampus comes]	458	7222222222	8	2	25	5	1941	10.3640786836708	7.85387285230153	58.0476406088347	10.3980065989867	1.31961375980688	0.757797493826032	5.58257393436272	0.179128841240175	0.400115726287421	2.48093045290527
XP_018608047	PREDICTED: ADM [Scleropages formosus]	165	786407767	10	1	6	2	1185	21.2201231276424	6.4322224499229	22.8193357816199	6.81266862738676	3.29903439951719	0.303118997530413	3.34954436061762	0.298548068733626	1.72204382117478	1.74396485873906
XP_018620788	PREDICTED: ADM2-like [Scleropages formosus]	172	72.8	3	0	0	0	510	14.7916740625037	0	0	0	Inf	0	NA	NA	Inf	NA
XP_018582593	PREDICTED: ADNP homeobox protein 2 [Scleropages formosus] >gi|1083387983|ref|XP_018582594.1| PREDICT	969	87.5	5	0	2	1	853	14.7396517621666	0	10.5669843302929	4.73212914622117	Inf	0	2.23302957374507	0.447822103100441	Inf	1.1590023580179
NP_001001905	ADP ribosylation factor 1 [Xenopus tropicalis] >gi|148223836|ref|NP_001080057.1| ADP ribosylation fa	181	100	4	0	1	0	580	17.3419626939699	0	7.77037727046539	0	Inf	0	Inf	0	Inf	Inf
XP_018589283	PREDICTED: ADP/ATP translocase 1 [Scleropages formosus]	298	966442953	138	0	101	186	1349	257.236970723749	0	337.426760936888	556.553110512348	Inf	0	0.606279534807131	1.64940418171647	Inf	-0.721944970338335
XP_018602041	PREDICTED: ADP/ATP translocase 2 [Scleropages formosus]	298	9563758389	76	3	68	89	1676	114.026508882785	13.6435267359641	182.854224073481	214.349074220568	8.35755381211026	0.119652235867268	0.853067477610478	1.17224021105704	3.06308073900985	-0.229268231698158
XP_018590587	PREDICTED: ADP-dependent glucokinase-like [Scleropages formosus]	487	7637130802	5	5	4	6	1621	7.75627572679096	23.5107452287435	11.1210828300307	14.9408001050956	0.32990343995172	3.03118997530413	0.744343191248361	1.34346630930132	-1.59988427371258	-0.425960142703251
XP_018621182	PREDICTED: ADP-dependent glucokinase isoform X1 [Scleropages formosus]	494	8390243902	2	0	0	0	690	7.28865098732066	0	0	0	Inf	0	NA	NA	Inf	NA
XP_018619955	PREDICTED: ADP-ribose pyrophosphatase, mitochondrial isoform X2 [Scleropages formosus]	281	801369863	3	0	0	4	1260	5.98710616815626	0	0	12.8143052753227	Inf	0	0	Inf	Inf	-Inf
XP_016348821	PREDICTED: ADP-ribosyl cyclase/cyclic ADP-ribose hydrolase 1-like [Sinocyclocheilus anshuiensis]	265	6097560976	6	0	2	0	1136	13.2812566406283	0	7.93454017054564	0	Inf	0	Inf	0	Inf	Inf
XP_007235962	PREDICTED: ADP-ribosylarginine hydrolase [Astyanax mexicanus]	355	8318181818	0	0	4	2	1291	0	0	13.9638073334467	6.25330156735346	NA	NA	2.23302957374507	0.447822103100441	NA	1.1590023580179
XP_018601518	PREDICTED: ADP-ribosylarginine hydrolase isoform X2 [Scleropages formosus] >gi|1083270435|ref|XP_018	357	8086956522	8	3	2	1	1132	17.7709158348101	20.2001332239186	7.96257741496453	3.56581816406948	0.879742506537922	1.13669624073904	2.23302957374508	0.44782210310044	-0.184846774433731	1.1590023580179
XP_013908450	PREDICTED: ADP-ribosylation factor 1 [Thamnophis sirtalis]	124	100	47	0	51	37	1476	80.071460541602	0	155.723414404042	101.186130070384	Inf	0	1.53897984136484	0.649781090773191	Inf	0.621974334360442
XP_020932893	ADP-ribosylation factor 1 isoform X1 [Sus scrofa]	211	8446601942	30	0	22	23	1591	47.4151714134311	0	62.3193048215829	58.3530117660045	Inf	0	1.06797066570417	0.936355306482739	Inf	0.0948720205981861
XP_018583934	PREDICTED: ADP-ribosylation factor-like protein 10 isoform X2 [Scleropages formosus]	218	5405405405	3	3	0	0	1103	6.83930532355112	20.7312337347923	0	0	0.32990343995172	3.03118997530413	NA	NA	-1.59988427371258	NA
XP_018602083	PREDICTED: ADP-ribosylation factor-like protein 13B [Scleropages formosus]	438	8113207547	2	0	0	0	341	14.7482967192119	0	0	0	Inf	0	NA	NA	Inf	NA
XP_018584935	PREDICTED: ADP-ribosylation factor-like protein 13B isoform X2 [Scleropages formosus]	399	873015873	4	3	0	1	794	12.6679324464767	28.7991823796926	0	5.08376090897564	0.439871253268959	2.2733924814781	0	Inf	-1.18484677443374	-Inf
XP_022070478	ADP-ribosylation factor-like protein 13B isoform X5 [Acanthochromis polyacanthus]	366	9636363636	1	2	3	1	508	4.94996966658588	30.0085968628293	26.6150717531688	7.94587827111546	0.16495171997586	6.06237995060826	3.34954436061761	0.298548068733627	-2.59988427371258	1.74396485873906
XP_015678365	PREDICTED: ADP-ribosylation factor-like protein 15 [Protobothrops mucrosquamatus]	408	5208333333	0	2	0	2	551	0	27.6667281421366	0	14.6515650153418	0	Inf	0	Inf	-Inf	-Inf
XP_018592556	PREDICTED: ADP-ribosylation factor-like protein 2 isoform X2 [Scleropages formosus]	184	962962963	4	0	11	17	858	11.7230050845018	0	57.7797284214093	79.9773948127659	Inf	0	0.722450744446937	1.38417740958318	Inf	-0.46902886459514
XP_018582194	PREDICTED: ADP-ribosylation factor-like protein 2-binding protein [Scleropages formosus]	183	9193548387	0	0	1	2	741	0	0	6.08207667593782	10.8947534729464	NA	NA	0.558257393436271	1.79128841240175	NA	-0.840997641982092
XP_005140556	PREDICTED: ADP-ribosylation factor 3-like, partial [Melopsittacus undulatus]	94	9811320755	7	0	0	1	727	24.2119561683348	0	0	5.5522780766529	Inf	0	0	Inf	Inf	-Inf
XP_018977538	PREDICTED: ADP-ribosylation factor 4 [Cyprinus carpio]	180	8895348837	33	3	21	25	1384	59.957580556825	16.5220742843034	68.3838115276506	72.9137673722301	3.62893783946892	0.275562725027648	0.937872420972932	1.0662431026201	1.85954734492472	-0.0925364089780631
XP_018596657	PREDICTED: ADP-ribosylation factor-like protein 4C [Scleropages formosus]	192	9833333333	47	3	30	25	1982	59.6294025022223	11.5371093892411	68.2162283078192	50.914558043979	5.16848722591029	0.193480211189625	1.33981774424705	0.746370171834068	2.36974207724391	0.422036763851695
XP_015217340	PREDICTED: ADP-ribosylation factor-like protein 4D [Lepisosteus oculatus]	200	90.5	27	2	1	2	1372	49.485265267414	11.1110548151	3.28485336506554	5.88411976928084	4.45369643934824	0.224532590763267	0.558257393436269	1.79128841240176	2.1550032284509	-0.840997641982099
XP_013889044	PREDICTED: ADP-ribosylation factor 5, partial [Austrofundulus limnaeus]	100	8333333333	2	1	0	0	667	7.53998377998689	11.427561623926	0	0	0.659806879903439	1.51559498765206	NA	NA	-0.59988427371258	NA
XP_018611275	PREDICTED: ADP-ribosylation factor-like protein 5A [Scleropages formosus]	221	100	1	3	2	1	1183	2.12559982301406	19.3292906250853	7.61930484677925	3.41209312064806	0.10996781331724	9.09356992591236	2.23302957374508	0.44782210310044	-3.18484677443373	1.1590023580179
XP_018620086	PREDICTED: ADP-ribosylation factor-like protein 5B [Scleropages formosus]	179	9329608939	35	0	0	1	1484	59.3062403449441	0	0	2.72001762919586	Inf	0	0	Inf	Inf	-Inf
XP_011473220	ADP-ribosylation factor 6-like [Oryzias latipes]	109	9814814815	8	6	2	1	1274	15.7901701138187	35.8972540180155	7.07506878629501	3.16837218345891	0.43987125326896	2.27339248147809	2.23302957374508	0.44782210310044	-1.18484677443373	1.1590023580179
XP_021174257	ADP-ribosylation factor 6 isoform X1 [Fundulus heteroclitus] >gi|1199353859|ref|XP_021174258.1| ADP-	184	100	24	2	40	47	2370	25.4641477531709	6.4322224499229	76.0644526053996	80.0488563717944	3.95884127942063	0.252599164608677	0.950225350529821	1.05238194228603	1.98507822700858	-0.0736583987723717
XP_018596055	PREDICTED: ADP-ribosylation factor-like protein 6-interacting protein 1 [Scleropages formosus]	202	8623188406	8	2	38	22	1770	11.3653540819237	8.61263683972727	96.7565621700888	50.171263027111	1.31961375980687	0.757797493826034	1.92852554096166	0.518530856221563	0.400115726287416	0.94749825282419
XP_018598659	PREDICTED: ADP-ribosylation factor-like protein 6-interacting protein 6 [Scleropages formosus]	188	9024390244	0	6	2	1	1238	0	36.9411160088464	7.2808058430855	3.26050578491652	0	Inf	2.23302957374508	0.44782210310044	-Inf	1.1590023580179
XP_016319933	PREDICTED: ADP-ribosylation factor-like protein 8A [Sinocyclocheilus anshuiensis]	209	9633507853	29	0	42	34	3388	21.5238940756031	0	55.8696547545858	40.5080311389334	Inf	0	1.3792241484896	0.725045309781666	Inf	0.463856939546321
XP_014054922	PREDICTED: ADP-ribosylation factor-like protein 9 [Salmo salar]	246	737704918	9	1	0	2	1193	18.9700430139402	6.38908935721595	0	6.76698434488962	2.96913095956548	0.336798886144903	0	Inf	1.57004072772974	-Inf
XP_018959386	PREDICTED: LOW QUALITY PROTEIN: ADP-ribosylation factor GTPase-activating protein 1-like [Cyprinus c	156	4769230769	2	1	0	0	1004	5.00913265064866	7.5918163378074	0	0	0.65980687990344	1.51559498765206	NA	NA	-0.599884273712578	NA
XP_018611509	PREDICTED: ADP-ribosylation factor GTPase-activating protein 1 isoform X2 [Scleropages formosus]	421	6935483871	0	0	1	1	859	0	0	5.24658767970888	4.69907585765618	NA	NA	1.11651478687254	0.895644206200881	NA	0.159002358017902
XP_018611511	PREDICTED: ADP-ribosylation factor GTPase-activating protein 1 isoform X4 [Scleropages formosus]	399	6694560669	2	0	1	0	841	5.97998713585167	0	5.35888087618302	0	Inf	0	Inf	0	Inf	Inf
XP_018598874	PREDICTED: ADP-ribosylation factor GTPase-activating protein 2 isoform X2 [Scleropages formosus]	533	9285714286	11	2	8	6	1553	17.8109661924546	9.81607675873617	23.2160660237987	15.5950012687443	1.81446891973446	0.551125450055294	1.48868638249672	0.67173315465066	0.859547344924723	0.574039857296748
XP_014884807	PREDICTED: ADP-ribosylation factor GTPase-activating protein 2 isoform X3 [Poecilia latipinna]	469	9111111111	7	0	0	0	1118	15.7442684565111	0	0	0	Inf	0	NA	NA	Inf	NA
XP_018602540	PREDICTED: ADP-ribosylation factor GTPase-activating protein 3 [Scleropages formosus]	535	5724907063	6	1	2	2	1287	11.7230050845018	5.92244258209684	7.00360344501931	6.27273684806007	1.97942063971033	0.505198329217353	1.11651478687254	0.89564420620088	0.985078227008583	0.159002358017903
XP_020309890	ADP-ribosylation factor-binding protein GGA1-like [Oncorhynchus kisutch]	93	7118644068	4	0	0	0	647	15.5461180255062	0	0	0	Inf	0	NA	NA	Inf	NA
XP_018617309	PREDICTED: ADP-ribosylation factor-binding protein GGA1 isoform X3 [Scleropages formosus]	585	8888888889	0	0	0	2	723	0	0	0	11.1659921486215	NA	NA	0	Inf	NA	-Inf
XP_018605263	PREDICTED: ADP-ribosylation factor-binding protein GGA3-like isoform X2 [Scleropages formosus]	611	71.25	6	2	4	0	1189	12.6892409955877	12.8211667000145	15.1617117472495	0	0.989710319855162	1.01039665843471	Inf	0	-0.0149217729914189	Inf
XP_018581421	PREDICTED: ADP-ribosylation factor-related protein 1 [Scleropages formosus] >gi|1083374123|ref|XP_01	201	8129032258	5	0	4	0	817	15.3891345815522	0	22.0652084057279	0	Inf	0	Inf	0	Inf	Inf
XP_005464378	PREDICTED: ADP-ribosylation factor-related protein 1 isoform X1 [Oreochromis niloticus]	217	9468085106	0	0	1	0	766	0	0	5.88357547894246	0	NA	NA	Inf	0	NA	Inf
XP_018602830	PREDICTED: ADP-sugar pyrophosphatase [Scleropages formosus] >gi|1083306703|ref|XP_018602831.1| PREDI	219	9523809524	3	1	2	7	940	8.02526997008179	8.10870596080706	9.58897620610622	30.05908843839	0.989710319855159	1.01039665843471	0.319004224820725	3.13475472170308	-0.0149217729914226	-1.6483525640397
XP_020457034	ADP-sugar pyrophosphatase isoform X1 [Monopterus albus] >gi|1169007044|ref|XP_020457035.1| ADP-sugar	217	476744186	1	0	0	0	932	2.69805213586441	0	0	0	Inf	0	NA	NA	Inf	NA
XP_018617171	PREDICTED: adrenodoxin-like protein, mitochondrial [Scleropages formosus]	197	9647058824	1	0	2	0	566	4.44272895870252	0	15.9251548299291	0	Inf	0	Inf	0	Inf	Inf
XP_018609967	PREDICTED: adseverin [Scleropages formosus]	728	96875	11	3	0	0	842	32.850867573494	27.1574237642232	0	0	1.20964594648964	0.826688175082944	NA	NA	0.274584844203563	NA
XP_019816483	PREDICTED: advillin [Bos indicus] >gi|1131276455|ref|XP_019816484.1| PREDICTED: advillin [Bos indicu	851	7368421053	11	0	4	5	1181	23.4211943242015	0	15.2644159758507	17.0893571622636	Inf	0	0.893211829498028	1.1195552577511	Inf	-0.162925736869464
XP_018610994	PREDICTED: AF4/FMR2 family member 1-like [Scleropages formosus]	1133	7164948454	1	0	2	0	696	3.61290889457705	0	12.950628784109	0	Inf	0	Inf	0	Inf	Inf
XP_018605431	PREDICTED: AF4/FMR2 family member 3 [Scleropages formosus]	988	8947368421	2	3	0	0	748	6.72348821022895	30.5702550928822	0	0	0.21993562663448	4.54678496295619	NA	NA	-2.18484677443373	NA
XP_018607757	PREDICTED: LOW QUALITY PROTEIN: AF4/FMR2 family member 4-like [Scleropages formosus]	1150	8829431438	6	3	3	6	1909	7.90335649227542	11.97828748532	7.08248111608684	12.6867663543006	0.659806879903441	1.51559498765206	0.558257393436271	1.79128841240175	-0.599884273712576	-0.840997641982092
XP_018611960	PREDICTED: AF4/FMR2 family member 4-like isoform X1 [Scleropages formosus]	1149	100	8	2	3	1	1410	14.2671466134787	10.8116079477427	9.58897620610622	2.86277032746571	1.31961375980688	0.757797493826031	3.34954436061762	0.298548068733627	0.400115726287423	1.74396485873906
XP_015204977	PREDICTED: AF4/FMR2 family member 4 isoform X2 [Lepisosteus oculatus]	1162	962962963	0	2	0	0	420	0	36.2961123959935	0	0	0	Inf	NA	NA	-Inf	NA
XP_018611963	PREDICTED: AF4/FMR2 family member 4-like isoform X4 [Scleropages formosus]	1144	8378378378	0	0	2	0	245	0	0	36.7903576887341	0	NA	NA	Inf	0	NA	Inf
XP_014898814	PREDICTED: afadin-like, partial [Poecilia latipinna]	193	100	5	1	3	0	801	15.6965330251288	9.51583471056009	16.8794712242319	0	1.6495171997586	0.606237995060824	Inf	0	0.722043821174788	Inf
XP_018608669	PREDICTED: afadin- and alpha-actinin-binding protein isoform X3 [Scleropages formosus]	580	82	2	6	0	0	585	8.59687039530129	78.1762420836783	0	0	0.10996781331724	9.09356992591238	NA	NA	-3.18484677443374	NA
XP_018597990	PREDICTED: afadin isoform X1 [Scleropages formosus]	1946	6849315068	2	0	0	0	804	6.25518554881997	0	0	0	Inf	0	NA	NA	Inf	NA
XP_018598006	PREDICTED: afadin isoform X15 [Scleropages formosus]	1850	9529411765	2	0	0	0	824	6.10336065685832	0	0	0	Inf	0	NA	NA	Inf	NA
XP_018598008	PREDICTED: afadin isoform X17 [Scleropages formosus]	1769	9921259843	1	1	1	5	733	3.43053832281805	10.3986133740227	6.14845677608448	27.5341484428831	0.32990343995172	3.03118997530413	0.223302957374507	4.47822103100441	-1.59988427371258	-2.16292573686946
XP_018597995	PREDICTED: afadin isoform X6 [Scleropages formosus]	1931	7352245863	3	1	6	12	1437	5.2496546777153	5.30423354429967	18.8176151017533	33.7077758808071	0.989710319855161	1.01039665843471	0.558257393436269	1.79128841240176	-0.0149217729914202	-0.840997641982099
XP_019911741	PREDICTED: afadin isoform X8 [Esox lucius]	1910	9649122807	0	0	1	4	959	0	0	4.69949824491129	16.836313500424	NA	NA	0.279128696718135	3.58257682480352	NA	-1.8409976419821
XP_013771051	PREDICTED: afadin isoform X9 [Pundamilia nyererei]	1851	8555555556	2	0	3	4	959	5.24418058524636	0	14.0984947347339	16.836313500424	Inf	0	0.837386090154406	1.1941922749345	Inf	-0.256035141260937
XP_018594274	PREDICTED: AFG3-like protein 1 isoform X1 [Scleropages formosus]	786	8805970149	6	0	9	2	1557	9.69011402938585	0	26.0509758200574	5.18497901313636	Inf	0	5.02431654092643	0.199032045822418	Inf	2.32892735946022
XP_018594275	PREDICTED: AFG3-like protein 1 isoform X2 [Scleropages formosus]	785	7287234043	7	0	10	4	1183	14.8791987610984	0	38.0965242338962	13.6483724825922	Inf	0	2.79128696718135	0.358257682480352	Inf	1.48093045290527
XP_018613337	PREDICTED: AFG3-like protein 2 isoform X1 [Scleropages formosus]	810	8993506494	3	0	14	4	1752	4.3057955318932	0	36.0133923722483	9.21576749252661	Inf	0	3.90780175405389	0.255898344628823	Inf	1.96635728007551
XP_018613339	PREDICTED: AFG3-like protein 2 isoform X2 [Scleropages formosus]	809	9756944444	4	0	4	11	1920	5.23871789713673	0	9.38920586847901	23.125816551559	Inf	0	0.406005377044559	2.46302156705243	Inf	-1.3004292606194
XP_018580712	PREDICTED: aflatoxin B1 aldehyde reductase member 4-like [Scleropages formosus]	356	693877551	2	1	11	5	952	5.28274073660846	8.00649538146915	52.0745871697155	21.2001374040266	0.65980687990344	1.51559498765206	2.45633253111958	0.407111002818583	-0.599884273712578	1.29650588176783
XP_018606655	PREDICTED: aftiphilin isoform X2 [Scleropages formosus]	810	6803278689	4	1	8	7	1786	5.6317684000574	4.26773997937214	20.1873183286447	15.8205728623105	1.31961375980688	0.757797493826032	1.2760168992829	0.783688680425769	0.400115726287421	0.351647435960301
XP_018619494	PREDICTED: aggrecan core protein-like [Scleropages formosus]	1427	94	5	4	0	0	972	12.9351059188561	31.367010712587	0	0	0.412379299939649	2.42495198024331	NA	NA	-1.27795617882522	NA
XP_018615844	PREDICTED: agmatinase, mitochondrial [Scleropages formosus]	363	8034934498	1	0	16	13	1734	1.45016412377487	0	41.5854100749243	30.2621569218261	Inf	0	1.37417204538159	0.727710917538215	Inf	0.458562639876811
XP_018606792	PREDICTED: agrin-like [Scleropages formosus]	1905	9545454545	15	5	11	2	1053	35.8202933137554	36.1927046683696	47.0797787137409	7.6666783698512	0.989710319855159	1.01039665843471	6.14083132779896	0.162844401127433	-0.0149217729914223	2.6184339766552
XP_018597519	PREDICTED: agrin-like isoform X1 [Scleropages formosus]	2087	9591836735	2	0	7	0	935	5.37879056818316	0	33.7408895380636	0	Inf	0	Inf	0	Inf	Inf
XP_018597523	PREDICTED: agrin-like isoform X4 [Scleropages formosus]	1973	8787878788	2	0	0	0	1143	4.39997303696523	0	0	0	Inf	0	NA	NA	Inf	NA
XP_021325509	agrin isoform X9 [Danio rerio]	1960	9122807018	2	0	0	0	505	9.95875085396289	0	0	0	Inf	0	NA	NA	Inf	NA
XP_018591446	PREDICTED: AH receptor-interacting protein [Scleropages formosus]	344	8203592814	0	0	2	1	1006	0	0	8.9598783635585	4.0124315722929	NA	NA	2.23302957374508	0.44782210310044	NA	1.1590023580179
XP_018604415	PREDICTED: A-kinase anchor protein 1, mitochondrial [Scleropages formosus]	891	76.8	1	1	2	3	740	3.39808728462923	10.3002481123765	12.1805913969457	16.3642141691621	0.329903439951721	3.03118997530411	0.744343191248357	1.34346630930132	-1.59988427371257	-0.425960142703258
XP_018600903	PREDICTED: A-kinase anchor protein 11 isoform X1 [Scleropages formosus]	1902	8859649123	4	1	1	5	815	12.3415194631933	9.35237251921305	5.5298390391042	24.7638414829856	1.31961375980688	0.75779749382603	0.223302957374508	4.4782210310044	0.400115726287425	-2.16292573686946
XP_018600912	PREDICTED: A-kinase anchor protein 11 isoform X2 [Scleropages formosus]	1749	75	2	0	1	2	826	6.08858254388772	0	5.45619711485463	9.77362266761902	Inf	0	0.558257393436269	1.79128841240176	Inf	-0.840997641982098
XP_018585777	PREDICTED: A-kinase anchor protein 12-like [Scleropages formosus]	2070	6679104478	33	3	7	6	2618	31.6964444196508	8.73435859796635	12.0503176921656	9.25096904902977	3.62893783946892	0.275562725027648	1.30260058468463	0.767695033886468	1.85954734492472	0.381394779354353
XP_014066869	PREDICTED: A-kinase anchor protein 12-like isoform X1 [Salmo salar]	2107	50	8	2	17	5	3660	5.49635976093034	4.16512765199925	20.9333114444778	5.51435267995445	1.31961375980688	0.75779749382603	3.79615027536663	0.263424766529671	0.400115726287424	1.92453710438088
XP_006885297	PREDICTED: A-kinase anchor protein 13-like [Elephantulus edwardii]	221	7291666667	5	1	4	4	954	13.1791645210987	7.98971027584762	18.8965149554295	16.9245541372187	1.6495171997586	0.606237995060824	1.11651478687254	0.895644206200879	0.722043821174787	0.159002358017904
XP_018594890	PREDICTED: A-kinase anchor protein 13-like isoform X1 [Scleropages formosus]	2678	7297297297	2	1	0	0	594	8.46661478325128	12.8319589278765	0	0	0.65980687990344	1.51559498765206	NA	NA	-0.599884273712578	NA
XP_018619044	PREDICTED: A-kinase anchor protein 13-like isoform X3 [Scleropages formosus]	2493	8055555556	3	0	0	0	461	16.3638910452861	0	0	0	Inf	0	NA	NA	Inf	NA
XP_018594893	PREDICTED: A-kinase anchor protein 13-like isoform X4 [Scleropages formosus]	2675	8975265018	7	1	0	4	936	18.8056539897216	8.14335855038316	0	17.2500263321652	2.30932407966204	0.433027139329161	0	Inf	1.20747064834503	-Inf
XP_018594894	PREDICTED: A-kinase anchor protein 13-like isoform X5 [Scleropages formosus]	2658	5026737968	12	0	14	10	1691	17.8444796496201	0	37.3125153377758	23.870527272186	Inf	0	1.56312070162155	0.639745861572058	Inf	0.644429185188143
XP_018619047	PREDICTED: A-kinase anchor protein 13-like isoform X6 [Scleropages formosus]	2469	864321608	4	5	1	1	932	10.7922085434576	40.8915429354004	4.83564250737116	4.33101519498568	0.263922751961375	3.78898746913017	1.11651478687254	0.895644206200881	-1.92181236859995	0.159002358017902
XP_018599894	PREDICTED: A-kinase anchor protein 17B-like [Scleropages formosus]	877	9128440367	4	0	6	2	1053	9.55207821700144	0	25.6798792984041	7.6666783698512	Inf	0	3.34954436061761	0.298548068733627	Inf	1.74396485873906
XP_018589874	PREDICTED: A-kinase anchor protein 2 isoform X1 [Scleropages formosus] >gi|1083282777|ref|XP_0185898	929	8108108108	3	0	2	0	967	7.80119314568447	0	9.32123850438454	0	Inf	0	Inf	0	Inf	Inf
XP_018589877	PREDICTED: A-kinase anchor protein 2 isoform X2 [Scleropages formosus]	925	6666666667	0	0	1	0	466	0	0	9.67128501474233	0	NA	NA	Inf	0	NA	Inf
XP_018589884	PREDICTED: A-kinase anchor protein 2 isoform X7 [Scleropages formosus]	777	5112107623	2	0	0	1	700	7.18452740178751	0	0	5.76643737389522	Inf	0	0	Inf	Inf	-Inf
XP_018590380	PREDICTED: A-kinase anchor protein 6 [Scleropages formosus]	2198	8734177215	3	4	0	0	755	9.99172685016806	40.3824296856086	0	0	0.24742757996379	4.04158663373883	NA	NA	-2.01492177299142	NA
XP_018612892	PREDICTED: A-kinase anchor protein 8-like [Scleropages formosus]	697	9281437126	4	2	3	4	1354	7.42861031204026	11.2587645541486	9.98556606396586	11.9246858544362	0.659806879903442	1.51559498765206	0.837386090154404	1.19419227493451	-0.599884273712572	-0.256035141260941
XP_018610112	PREDICTED: A-kinase anchor protein 8-like isoform X1 [Scleropages formosus]	633	9344262295	3	0	1	0	643	11.732120951597	0	7.00904948191279	0	Inf	0	Inf	0	Inf	Inf
XP_020357268	A-kinase anchor protein 9-like [Oncorhynchus kisutch]	2549	7638483965	12	2	1	0	2600	11.6057750336567	5.86321815627587	1.73339185264228	0	1.97942063971031	0.505198329217356	Inf	0	0.985078227008573	Inf
XP_018605787	PREDICTED: A-kinase anchor protein 9 isoform X3 [Scleropages formosus]	4088	95	5	5	0	0	752	16.7193124376704	50.6794122550441	0	0	0.32990343995172	3.03118997530413	NA	NA	-1.59988427371258	NA
XP_018605788	PREDICTED: A-kinase anchor protein 9 isoform X4 [Scleropages formosus]	4081	8918032787	0	0	1	1	911	0	0	4.94711176385283	4.430851988723	NA	NA	1.11651478687254	0.895644206200879	NA	0.159002358017904
XP_018605789	PREDICTED: A-kinase anchor protein 9 isoform X5 [Scleropages formosus]	4074	8177777778	23	4	6	6	1681	34.4053810734024	18.1372602097766	16.0862063659843	14.4075175314455	1.89694477972239	0.527163473965934	1.11651478687254	0.895644206200877	0.923677682344438	0.159002358017908
XP_018605790	PREDICTED: A-kinase anchor protein 9 isoform X6 [Scleropages formosus]	4065	7748344371	16	2	14	12	1497	26.8759876085572	10.183278026932	42.1479381671202	32.3567628194522	2.63922751961378	0.378898746913013	1.30260058468463	0.76769503388647	1.40011572628743	0.381394779354348
XP_018587590	PREDICTED: A-kinase anchor protein SPHKAP isoform X1 [Scleropages formosus]	1569	6538461538	0	2	0	0	415	0	36.7334149549814	0	0	0	Inf	NA	NA	-Inf	NA
XP_018587593	PREDICTED: A-kinase anchor protein SPHKAP isoform X4 [Scleropages formosus]	1517	4733727811	1	3	0	0	475	5.29386229605396	48.1401069673177	0	0	0.10996781331724	9.09356992591237	NA	NA	-3.18484677443373	NA
XP_018582380	PREDICTED: akirin-1 [Scleropages formosus]	189	90	4	0	0	0	823	12.2215532958718	0	0	0	Inf	0	NA	NA	Inf	NA
XP_018599352	PREDICTED: akirin-2 [Scleropages formosus]	178	9263157895	14	1	4	4	1226	28.7146690609778	6.21711550012939	14.7041396961498	13.169677526025	4.61864815932408	0.21651356966458	1.11651478687253	0.895644206200884	2.20747064834503	0.159002358017896
XP_020310673	akirin-2-like isoform X1 [Oncorhynchus kisutch]	193	7272727273	5	0	2	4	1212	10.3736988062113	0	7.43699474731011	13.3218025139494	Inf	0	0.558257393436268	1.79128841240177	Inf	-0.840997641982102
XP_018605176	PREDICTED: AKT-interacting protein [Scleropages formosus] >gi|1083311021|ref|XP_018605178.1| PREDICT	292	9080882353	4	1	10	14	1935	5.19810768087985	3.9391129732086	23.2910533171572	29.2046957437588	1.31961375980688	0.757797493826033	0.79751056205181	1.25390188868124	0.40011572628742	-0.326424469152344
XP_018601211	PREDICTED: aladin [Scleropages formosus]	520	962962963	2	0	0	0	377	13.3399713030537	0	0	0	Inf	0	NA	NA	Inf	NA
XP_018596806	PREDICTED: alanine aminotransferase 1 [Scleropages formosus] >gi|1083295610|ref|XP_018596807.1| PRED	489	882231405	1	0	64	86	2355	1.06776415737819	0	122.478303303471	147.405320555623	Inf	0	0.830894725114445	1.20352190208244	Inf	-0.2672623966842
XP_018620665	PREDICTED: alanine aminotransferase 2-like [Scleropages formosus]	494	6590909091	1	2	3	0	732	3.43522485058146	20.8256382599963	18.4705689215981	0	0.16495171997586	6.06237995060826	Inf	0	-2.59988427371258	Inf
XP_018957254	PREDICTED: alanine aminotransferase 2-like isoform X1 [Cyprinus carpio] >gi|1101583007|ref|XP_018957	143	8367346939	8	3	21	19	1695	11.8682458554602	13.4905904480684	55.836693306353	45.2469717243696	0.879742506537919	1.13669624073905	1.23404265917491	0.810344757991274	-0.184846774433736	0.303392267353075
XP_018613705	PREDICTED: alanine aminotransferase 2 isoform X2 [Scleropages formosus]	448	9102564103	1	0	7	5	815	3.08537986579832	0	38.7088732737294	24.7638414829856	Inf	0	1.56312070162155	0.639745861572057	Inf	0.644429185188144
XP_018614373	PREDICTED: alanine aminotransferase 2-like isoform X3 [Scleropages formosus] >gi|1083327901|ref|XP_0	489	9051094891	0	0	0	3	771	0	0	0	15.706249656524	NA	NA	0	Inf	NA	-Inf
XP_018587377	PREDICTED: alanine and arginine-rich domain-containing protein [Scleropages formosus]	114	76	3	0	0	0	1494	5.04936664784263	0	0	0	Inf	0	NA	NA	Inf	NA
XP_015681804	PREDICTED: alanine--glyoxylate aminotransferase 2, mitochondrial [Protobothrops mucrosquamatus]	289	6271186441	6	0	1	12	938	16.0847628398228	0	4.80471089218542	51.6397376766736	Inf	0	0.0930428989060449	10.7477304744106	Inf	-3.42596014270325
XP_018609890	PREDICTED: alanine--glyoxylate aminotransferase 2, mitochondrial isoform X1 [Scleropages formosus]	517	8148148148	0	0	5	9	1515	0	0	14.8739894946202	23.9792445251088	NA	NA	0.620285992706966	1.61215957116158	NA	-0.688994548537046
XP_018609897	PREDICTED: alanine--glyoxylate aminotransferase 2, mitochondrial isoform X2 [Scleropages formosus]	466	8790123457	1	1	28	39	2529	0.994299956751929	3.01391206135177	49.897559063803	62.2474259815499	0.32990343995172	3.03118997530412	0.801600359805924	1.24750443006551	-1.59988427371258	-0.319044938786745
XP_018606970	PREDICTED: alanine--tRNA ligase, cytoplasmic-like [Scleropages formosus]	965	7960687961	4	0	20	8	2640	3.80997665246307	0	34.1425667944691	12.2318368537171	Inf	0	2.79128696718135	0.358257682480351	Inf	1.48093045290527
NP_001035124	alanine--tRNA ligase, cytoplasmic isoform 2 [Danio rerio]	433	77593361	2	0	0	1	799	6.29432938829945	0	0	5.0519476367042	Inf	0	0	Inf	Inf	-Inf
XP_018606223	PREDICTED: alanine--tRNA ligase, mitochondrial [Scleropages formosus]	993	5679012346	4	1	2	2	948	10.6100615638212	8.04027806240362	9.50805657567495	8.51583578423345	1.31961375980688	0.757797493826033	1.11651478687254	0.89564420620088	0.40011572628742	0.159002358017903
XP_010864903	PREDICTED: alanyl-tRNA editing protein Aarsd1 isoform X1 [Esox lucius]	408	8229166667	2	0	2	4	746	6.74151364778989	0	12.082624173914	21.6434646741376	Inf	0	0.558257393436268	1.79128841240177	Inf	-0.840997641982101
XP_018597336	PREDICTED: alanyl-tRNA editing protein Aarsd1-like isoform X3 [Scleropages formosus]	551	8157894737	1	0	2	0	765	3.28703868055638	0	11.7825328545619	0	Inf	0	Inf	0	Inf	Inf
XP_018609506	PREDICTED: alcohol dehydrogenase [NADP(+)] [Scleropages formosus]	324	8647798742	8	0	6	12	1144	17.5845076267526	0	23.6371616269402	42.3409737244055	Inf	0	0.55825739343627	1.79128841240176	Inf	-0.840997641982096
XP_018615282	PREDICTED: alcohol dehydrogenase 1-like [Scleropages formosus]	383	764084507	10	8	151	166	2673	9.40734975916808	22.812371427336	254.593954862461	250.677150335438	0.412379299939649	2.4249519802433	1.01562489649249	0.984615484962559	-1.27795617882522	0.0223676659960534
XP_006629838	PREDICTED: alcohol dehydrogenase 1-like isoform X2 [Lepisosteus oculatus] >gi|972967004|ref|XP_01520	375	9107142857	0	0	2	1	997	0	0	9.04075991348029	4.0486521180809	NA	NA	2.23302957374508	0.447822103100441	NA	1.1590023580179
XP_015271449	PREDICTED: alcohol dehydrogenase 1A-like [Gekko japonicus]	426	7826086957	0	1	0	0	924	0	8.24911645363488	0	0	0	Inf	NA	NA	-Inf	NA
XP_018615018	PREDICTED: alcohol dehydrogenase class-3 [Scleropages formosus]	376	9480968858	0	1	20	16	1423	0	5.35641855457388	63.3424991829926	45.3858739196251	0	Inf	1.39564348359067	0.716515364960705	-Inf	0.480930452905263
XP_018615268	PREDICTED: alcohol dehydrogenase class-3-like isoform X1 [Scleropages formosus]	380	8414634146	2	0	0	0	760	6.61732787006744	0	0	0	Inf	0	NA	NA	Inf	NA
XP_020430279	aldehyde dehydrogenase [Polysphondylium pallidum PN500]	1299	8260869565	0	0	2	0	399	0	0	22.5905705106262	0	NA	NA	Inf	0	NA	Inf
XP_018620647	PREDICTED: aldehyde dehydrogenase family 1 member A3-like isoform X1 [Scleropages formosus]	524	8333333333	2	0	0	0	474	10.6100615638212	0	0	0	Inf	0	NA	NA	Inf	NA
XP_018619908	PREDICTED: aldehyde dehydrogenase family 16 member A1, partial [Scleropages formosus]	701	787012987	4	0	13	5	1403	7.16916490556131	0	41.7595471270912	14.3852678607507	Inf	0	2.9029384458686	0.344478540846492	Inf	1.53751398127163
XP_016397196	PREDICTED: aldehyde dehydrogenase family 16 member A1-like isoform X2 [Sinocyclocheilus rhinocerous]	794	7674418605	1	1	0	2	889	2.82855409519193	8.57388481795122	0	9.08100373841767	0.32990343995172	3.03118997530413	0	Inf	-1.59988427371258	-Inf
XP_007237959	PREDICTED: aldehyde dehydrogenase family 3 member B1-like [Astyanax mexicanus]	473	8646616541	1	1	2	4	721	3.4876346610619	10.571683222134	12.5015778553951	22.3939315491077	0.329903439951721	3.03118997530412	0.558257393436269	1.79128841240176	-1.59988427371257	-0.840997641982097
XP_018593882	PREDICTED: aldehyde dehydrogenase family 3 member B1 isoform X1 [Scleropages formosus] >gi|108329018	472	8625954198	7	1	11	6	1548	11.3708605519247	4.92389121651074	32.0251983110912	15.6453727198708	2.30932407966205	0.433027139329159	2.04694377593298	0.4885332033823	1.20747064834503	1.03347147593404
XP_018604675	PREDICTED: aldehyde dehydrogenase family 3 member B1-like isoform X4 [Scleropages formosus]	297	7471264368	2	6	0	0	737	6.82383878053088	62.0530551139102	0	0	0.10996781331724	9.09356992591238	NA	NA	-3.18484677443373	NA
XP_010090176	Aldehyde dehydrogenase family 7 member A1 [Morus notabilis]	599	9230769231	2	2	0	0	549	9.16059960155056	27.767517679995	0	0	0.32990343995172	3.03118997530412	NA	NA	-1.59988427371258	NA
XP_016387920	PREDICTED: aldehyde dehydrogenase family 8 member A1 [Sinocyclocheilus rhinocerous]	486	8252788104	0	3	17	25	2041	0	11.2036015725017	37.5384222865207	49.4427506335945	0	Inf	0.759230055073327	1.31712383264835	-Inf	-0.397390990506482
XP_020465602	aldehyde dehydrogenase family 9 member A1-like [Monopterus albus]	224	8045977011	2	3	2	5	947	5.31063271515444	24.1463049730474	9.51809676213289	21.3120705476592	0.21993562663448	4.54678496295619	0.446605914749016	2.2391105155022	-2.18484677443373	-1.16292573686946
XP_018609829	PREDICTED: aldehyde dehydrogenase family 9 member A1-A [Scleropages formosus]	512	9333333333	7	7	116	126	3763	4.67767529481249	14.1789224613634	138.929307137101	135.158059095817	0.32990343995172	3.03118997530413	1.02790250220011	0.972854913631993	-1.59988427371258	0.0397034296455551
XP_007250712	PREDICTED: aldehyde dehydrogenase family 9 member A1-B-like [Astyanax mexicanus]	518	7297297297	0	0	0	7	770	0	0	0	36.6955105611514	NA	NA	0	Inf	NA	-Inf
XP_003446212	PREDICTED: aldehyde dehydrogenase, mitochondrial [Oreochromis niloticus]	518	8023715415	3	4	23	16	2013	3.74751801881614	15.1459187345427	51.4937072965764	32.0835065015532	0.247427579963791	4.04158663373882	1.60499000612927	0.623056839096266	-2.01492177299142	0.682564314074913
XP_018608484	PREDICTED: aldehyde dehydrogenase, mitochondrial isoform X1 [Scleropages formosus]	526	8591269841	0	0	30	20	1545	0	0	87.5110449877655	52.2525069479179	NA	NA	1.67477218030881	0.597096137467254	NA	0.743964858739057
XP_014266225	PREDICTED: aldehyde dehydrogenase, mitochondrial isoform X2 [Maylandia zebra]	447	8760330579	0	0	0	1	1197	0	0	0	3.37218559876914	NA	NA	0	Inf	NA	-Inf
XP_018608486	PREDICTED: aldehyde dehydrogenase, mitochondrial isoform X3 [Scleropages formosus] >gi|1083317103|re	455	8981481481	0	0	5	0	524	0	0	43.0039963441787	0	NA	NA	Inf	0	NA	Inf
XP_008298570	PREDICTED: LOW QUALITY PROTEIN: aldehyde oxidase-like [Stegastes partitus]	1061	7297297297	4	4	0	0	815	12.3415194631933	37.4094900768522	0	0	0.329903439951721	3.03118997530412	NA	NA	-1.59988427371257	NA
XP_017314623	PREDICTED: LOW QUALITY PROTEIN: aldehyde oxidase 1-like [Ictalurus punctatus]	1321	8666666667	3	0	8	0	2937	2.56852358593016	0	12.2759790721687	0	Inf	0	Inf	0	Inf	Inf
XP_018601901	PREDICTED: aldehyde oxidase 1-like isoform X1 [Scleropages formosus]	1336	8444444444	2	0	1	2	1219	4.12565150225698	0	3.69714423041011	6.62265161891166	Inf	0	0.558257393436269	1.79128841240176	Inf	-0.840997641982099
XP_018601910	PREDICTED: aldehyde oxidase 1-like isoform X2 [Scleropages formosus]	1335	8645104895	2	0	63	57	4466	1.12610147363441	0	63.5758140310804	51.5183276351141	Inf	0	1.23404265917491	0.810344757991274	Inf	0.303392267353075
XP_015214880	PREDICTED: aldehyde oxidase-like isoform X2 [Lepisosteus oculatus]	1310	5352112676	2	0	0	0	528	9.52494163115768	0	0	0	Inf	0	NA	NA	Inf	NA
XP_018595487	PREDICTED: aldose 1-epimerase [Scleropages formosus]	344	8470588235	3	1	2	0	1063	7.09666394344016	7.17044553448601	8.47943333371576	0	0.989710319855161	1.01039665843471	Inf	0	-0.01492177299142	Inf
XP_005915666	PREDICTED: aldose reductase-like [Haplochromis burtoni]	316	8227848101	15	0	18	22	2741	13.7609517910925	0	29.5960374694121	32.3980793717572	Inf	0	0.913512098350257	1.0946762520233	Inf	-0.130504259177085
XP_018585689	PREDICTED: aldose reductase-like isoform X1 [Scleropages formosus]	331	785488959	3	0	48	34	3388	2.22660973195894	0	63.851034005241	40.5080311389334	Inf	0	1.57625616970241	0.634414646058957	Inf	0.656502017488719
XP_018585691	PREDICTED: aldose reductase-like isoform X2 [Scleropages formosus]	172	7843137255	2	1	1	3	581	8.65605711058736	13.1190767696362	7.75700312714273	20.8425447249225	0.65980687990344	1.51559498765206	0.372171595624179	2.68693261860264	-0.599884273712578	-1.42596014270325
XP_018594766	PREDICTED: aldose reductase-like isoform X3 [Scleropages formosus]	285	8941176471	2	0	3	11	990	5.07996886995076	0	13.6570267177876	44.8500684636295	Inf	0	0.304504032783418	3.28402875606991	Inf	-1.71546675989824
XP_018961295	PREDICTED: ALK tyrosine kinase receptor-like [Cyprinus carpio]	687	8620689655	0	4	0	0	459	0	66.4242579795959	0	0	0	Inf	NA	NA	-Inf	NA
XP_018583634	PREDICTED: alkaline ceramidase 1 isoform X2 [Scleropages formosus] >gi|1083410289|ref|XP_018583635.1	266	9024390244	0	1	0	0	625	0	12.1954937650538	0	0	0	Inf	NA	NA	-Inf	NA
XP_012688113	PREDICTED: alkaline ceramidase 2 [Clupea harengus]	274	86	0	0	0	2	565	0	0	0	14.288517386643	NA	NA	0	Inf	NA	-Inf
XP_009944662	PREDICTED: alkaline ceramidase 3, partial [Leptosomus discolor]	232	4915254237	3	0	0	0	789	9.56115813926094	0	0	0	Inf	0	NA	NA	Inf	NA
XP_018604260	PREDICTED: alkaline ceramidase 3 isoform X1 [Scleropages formosus]	221	8263888889	2	0	0	2	634	7.93244350355088	0	0	12.7334579234279	Inf	0	0	Inf	Inf	-Inf
XP_018604261	PREDICTED: alkaline ceramidase 3 isoform X2 [Scleropages formosus]	266	927756654	3	0	17	30	2598	2.90367735638063	0	29.490346376747	46.6109256550422	Inf	0	0.632691712561105	1.58054859917802	Inf	-0.660425396340277
XP_018606100	PREDICTED: alkaline phosphatase-like [Scleropages formosus]	529	8740740741	1	2	5	24	2241	1.12208147729836	6.80248425092247	10.0553744240739	43.2289816516911	0.16495171997586	6.06237995060826	0.232607247265112	4.29909218976423	-2.59988427371258	-2.10403204781589
XP_018581283	PREDICTED: alkaline phosphatase-like isoform X2 [Scleropages formosus] >gi|1083370837|ref|XP_0185812	528	7288135593	75	4	1	0	4145	45.4991180450958	7.35554509351858	1.08729042626536	0	6.18568949909475	0.161663465349553	Inf	0	2.6289344167833	Inf
XP_014070646	PREDICTED: alkylated DNA repair protein alkB homolog 8 isoform X1 [Salmo salar]	690	8611111111	6	0	0	0	1529	9.86756543083962	0	0	0	Inf	0	NA	NA	Inf	NA
XP_018591692	PREDICTED: alkylated DNA repair protein alkB homolog 8 isoform X2 [Scleropages formosus]	663	7485380117	0	0	0	2	541	0	0	0	14.9223887679359	NA	NA	0	Inf	NA	-Inf
XP_019129756	PREDICTED: alkyldihydroxyacetonephosphate synthase, peroxisomal [Larimichthys crocea]	635	8004987531	1	1	7	6	1219	2.06282575112849	6.25281673761988	25.8800096128708	19.867954856735	0.32990343995172	3.03118997530412	1.30260058468463	0.767695033886469	-1.59988427371258	0.38139477935435
XP_019335916	PREDICTED: alkyldihydroxyacetonephosphate synthase, peroxisomal isoform X2 [Alligator mississippiens	591	8181818182	2	0	2	0	955	5.26614573953011	0	9.43836401438728	0	Inf	0	Inf	0	Inf	Inf
XP_018596256	PREDICTED: alkylglycerol monooxygenase [Scleropages formosus]	446	8479381443	0	1	17	19	1828	0	4.16968468444127	41.9124288220945	41.9549327531764	0	Inf	0.998986914570166	1.00101411281275	-Inf	-0.00146231417534364
XP_018594104	PREDICTED: allantoinase, mitochondrial-like [Scleropages formosus]	460	8897435897	0	1	2	6	1261	0	6.0445548002844	7.14800763976197	19.2062148852973	0	Inf	0.37217159562418	2.68693261860264	-Inf	-1.42596014270325
XP_018595976	PREDICTED: allograft inflammatory factor 1-like [Scleropages formosus]	148	6691176471	3	0	1	0	488	15.4585118276166	0	9.23528446079903	0	Inf	0	Inf	0	Inf	Inf
XP_018596177	PREDICTED: allograft inflammatory factor 1-like isoform X1 [Scleropages formosus]	145	9448275862	5	0	2	7	993	12.6615538299377	0	9.07717787889209	28.4547262155958	Inf	0	0.319004224820725	3.13475472170309	Inf	-1.6483525640397
XP_018590716	PREDICTED: all-trans retinoic acid-induced differentiation factor isoform X1 [Scleropages formosus]	222	7909090909	0	0	3	0	709	0	0	19.0697552194778	0	NA	NA	Inf	0	NA	Inf
XP_018590717	PREDICTED: all-trans retinoic acid-induced differentiation factor isoform X2 [Scleropages formosus]	203	80	2	0	0	0	616	8.16423568384944	0	0	0	Inf	0	NA	NA	Inf	NA
XP_014025895	PREDICTED: alpha- and gamma-adaptin-binding protein p34 [Salmo salar]	227	6315789474	2	0	0	0	897	5.60665460563128	0	0	0	Inf	0	NA	NA	Inf	NA
XP_018607922	PREDICTED: alpha- and gamma-adaptin-binding protein p34 isoform X2 [Scleropages formosus]	347	6212121212	2	0	2	4	1045	4.81260208732178	0	8.62549055860273	15.4507412889059	Inf	0	0.558257393436268	1.79128841240177	Inf	-0.840997641982101
XP_018977812	PREDICTED: alpha- and gamma-adaptin-binding protein p34-like isoform X3 [Cyprinus carpio]	244	8245614035	3	0	1	5	992	7.60459049584364	0	4.5431641299092	20.3452931538642	Inf	0	0.223302957374508	4.4782210310044	Inf	-2.16292573686946
NP_001028265	alpha globin-like [Danio rerio]	143	72	1	0	0	4	464	5.41936334186558	0	0	34.7974669114367	Inf	0	0	Inf	Inf	-Inf
XP_018592652	PREDICTED: alpha-(1,3)-fucosyltransferase 11 [Scleropages formosus]	429	8618421053	5	1	0	0	765	16.4351934027819	9.96363869693939	0	0	1.6495171997586	0.606237995060825	NA	NA	0.722043821174786	NA
XP_018599021	PREDICTED: alpha-(1,3)-fucosyltransferase 9-like [Scleropages formosus]	365	7947214076	23	0	3	0	1397	41.3997463023547	0	9.67820791024322	0	Inf	0	Inf	0	Inf	Inf
XP_015215200	PREDICTED: alpha-(1,3)-fucosyltransferase 9-like isoform X3 [Lepisosteus oculatus] >gi|973182188|ref	356	5551948052	4	0	4	2	1174	8.56757952512991	0	15.3554303811582	6.87650112730265	Inf	0	2.23302957374508	0.44782210310044	Inf	1.1590023580179
XP_008581281	PREDICTED: alpha-(1,6)-fucosyltransferase-like [Galeopterus variegatus]	169	9423076923	6	1	0	0	1251	12.060357748804	6.09287258445934	0	0	1.97942063971032	0.505198329217353	NA	NA	0.985078227008581	NA
XP_009957927	PREDICTED: alpha/beta hydrolase domain-containing protein 17A-like, partial [Leptosomus discolor]	107	9393939394	1	0	0	0	568	4.42708554687611	0	0	0	Inf	0	NA	NA	Inf	NA
XP_010794418	PREDICTED: alpha/beta hydrolase domain-containing protein 17B [Notothenia coriiceps]	138	9589041096	12	2	0	1	1288	23.4278067449593	11.8356888247805	0	3.13393335537784	1.97942063971032	0.505198329217354	0	Inf	0.985078227008578	-Inf
XP_007194789	PREDICTED: alpha/beta hydrolase domain-containing protein 17C [Balaenoptera acutorostrata scammoni]	141	9019607843	4	0	1	2	669	15.0348854446973	0	6.73664995047821	12.0672829946985	Inf	0	0.55825739343627	1.79128841240176	Inf	-0.840997641982096
XP_018611079	PREDICTED: alpha-1,2-mannosyltransferase ALG9 isoform X1 [Scleropages formosus]	615	9473684211	3	2	0	0	754	10.0049784772903	20.2179936423306	0	0	0.49485515992758	2.02079331686942	NA	NA	-1.01492177299142	NA
XP_015816203	PREDICTED: alpha-1,2-mannosyltransferase ALG9 isoform X2 [Nothobranchius furzeri]	506	6666666667	0	0	0	0	887	0	0	0	0	NA	NA	NA	NA	NA	NA
XP_018618273	PREDICTED: alpha-1,3/1,6-mannosyltransferase ALG2 [Scleropages formosus]	401	9090909091	1	0	4	4	698	3.60255672009402	0	25.8270419304867	23.1318404683476	Inf	0	1.11651478687254	0.89564420620088	Inf	0.159002358017903
XP_018580866	PREDICTED: alpha-1,3-galactosyltransferase 2 [Scleropages formosus]	365	8108108108	21	2	13	1	2348	22.489896253466	6.49249029229867	24.952574369382	1.71912528182566	3.46398611949306	0.288684759552774	14.514692229343	0.0688957081692985	1.79243314906618	3.85944207615899
XP_018609913	PREDICTED: alpha-1,3-mannosyl-glycoprotein 2-beta-N-acetylglucosaminyltransferase [Scleropages formo	505	7622377622	5	0	0	0	655	19.1953022185163	0	0	0	Inf	0	NA	NA	Inf	NA
XP_004551368	PREDICTED: alpha-1,3-mannosyl-glycoprotein 4-beta-N-acetylglucosaminyltransferase A [Maylandia zebra	533	9333333333	5	1	3	1	615	20.443777159558	12.3937944766807	21.9844820335118	6.56342465321407	1.6495171997586	0.606237995060824	3.34954436061761	0.298548068733627	0.722043821174788	1.74396485873906
XP_019965816	PREDICTED: alpha-1,3-mannosyl-glycoprotein 4-beta-N-acetylglucosaminyltransferase B-like, partial [P	200	976744186	7	0	0	0	996	17.6727832674492	0	0	0	Inf	0	NA	NA	Inf	NA
XP_018592809	PREDICTED: alpha-1,3-mannosyl-glycoprotein 4-beta-N-acetylglucosaminyltransferase B isoform X1 [Scle	547	8888888889	0	1	0	0	738	0	10.3281620639006	0	0	0	Inf	NA	NA	-Inf	NA
XP_018601852	PREDICTED: alpha-1,3-mannosyl-glycoprotein 4-beta-N-acetylglucosaminyltransferase B-like isoform X2	477	7441860465	10	5	0	0	1099	22.8806605152468	34.6778143910766	0	0	0.659806879903438	1.51559498765207	NA	NA	-0.599884273712582	NA
XP_018597515	PREDICTED: alpha-1,3-mannosyl-glycoprotein 4-beta-N-acetylglucosaminyltransferase C-like isoform X2	464	62.5	4	0	0	0	1114	9.02902905072039	0	0	0	Inf	0	NA	NA	Inf	NA
XP_018597518	PREDICTED: alpha-1,3-mannosyl-glycoprotein 4-beta-N-acetylglucosaminyltransferase C-like isoform X3	463	865248227	2	0	0	0	425	11.833339250003	0	0	0	Inf	0	NA	NA	Inf	NA
XP_018585859	PREDICTED: alpha-1,6-mannosyl-glycoprotein 2-beta-N-acetylglucosaminyltransferase-like [Scleropages	424	6513409962	9	0	6	11	1271	17.8058704292924	0	21.2753051937211	34.9343570251717	Inf	0	0.609008065566838	1.64201437803495	Inf	-0.715466759898241
XP_018931670	PREDICTED: alpha-1,6-mannosylglycoprotein 6-beta-N-acetylglucosaminyltransferase A-like [Cyprinus ca	161	81.25	7	1	0	2	1110	15.8577406616031	6.86683207491769	0	7.27298407518316	2.30932407966204	0.43302713932916	0	Inf	1.20747064834503	-Inf
XP_018600038	PREDICTED: alpha-1,6-mannosylglycoprotein 6-beta-N-acetylglucosaminyltransferase A-like isoform X2 [	603	7323943662	6	2	1	0	1091	13.8290628265387	13.9728388692184	4.13090633993577	0	0.989710319855156	1.01039665843471	Inf	0	-0.0149217729914273	Inf
XP_018590466	PREDICTED: alpha-1,6-mannosylglycoprotein 6-beta-N-acetylglucosaminyltransferase B-like [Scleropages	740	8604651163	4	0	0	0	849	11.8472772232067	0	0	0	Inf	0	NA	NA	Inf	NA
XP_018615489	PREDICTED: alpha-1-antitrypsin-like [Scleropages formosus]	433	6566757493	13	6	700	1219	1805	18.110581539132	25.3368984038514	1747.79677108529	2726.03934135446	0.714790786562062	1.39901075783267	0.641148770148299	1.55970041051268	-0.484407056292637	-0.641268940769983
XP_018590570	PREDICTED: alpha-1-antitrypsin homolog [Scleropages formosus]	449	7406542056	1	1	561	810	1740	1.44516355783082	4.38056528917163	1453.06054957703	1879.06321321758	0.32990343995172	3.03118997530413	0.773289870908019	1.2931761266002	-1.59988427371258	-0.370918779145289
XP_018611035	PREDICTED: alpha-1-macroglobulin-like [Scleropages formosus]	1419	6942496494	12	115	299	341	4784	6.30748643133519	183.225567383621	281.67617605437	287.719189203342	0.0344247067775708	29.0489039299979	0.978996836583252	1.02145376024916	-4.8604118239358	-0.0306238968081654
XP_010773428	PREDICTED: alpha-1-syntrophin [Notothenia coriiceps]	487	100	0	1	0	0	573	0	13.3022401451285	0	0	0	Inf	NA	NA	-Inf	NA
XP_022078385	alpha-2,8-sialyltransferase 8E-like [Acanthochromis polyacanthus]	273	7804878049	3	0	0	0	652	11.5701744967437	0	0	0	Inf	0	NA	NA	Inf	NA
XP_018603721	PREDICTED: alpha-2-antiplasmin-like [Scleropages formosus]	466	7431192661	4	3	216	448	3570	2.81746172619118	6.40519630517532	272.681474634147	506.541949706874	0.43987125326896	2.27339248147809	0.538319629384975	1.8576324276759	-1.18484677443373	-0.893465061876231
XP_007245954	PREDICTED: alpha-2-antiplasmin isoform X2 [Astyanax mexicanus] >gi|992200675|ref|XP_015460425.1| PRE	470	72	2	1	2	0	719	6.99467201843012	10.6010898514028	12.5363527590262	0	0.659806879903441	1.51559498765206	Inf	0	-0.599884273712574	Inf
XP_007245955	PREDICTED: alpha-2-antiplasmin isoform X3 [Astyanax mexicanus]	469	72	0	1	0	0	532	0	14.3274127878922	0	0	0	Inf	NA	NA	-Inf	NA
XP_018617878	PREDICTED: alpha-2B adrenergic receptor-like [Scleropages formosus] >gi|1083334606|ref|XP_018617879.	519	9166666667	4	3	0	0	603	16.6804947968533	37.9213114585007	0	0	0.439871253268961	2.27339248147809	NA	NA	-1.18484677443373	NA
XP_018611864	PREDICTED: alpha-2Db adrenergic receptor-like [Scleropages formosus]	416	95.2	2	1	0	0	599	8.39594187187188	12.7248474176271	0	0	0.65980687990344	1.51559498765206	NA	NA	-0.599884273712578	NA
XP_018586568	PREDICTED: alpha-2-HS-glycoprotein-like [Scleropages formosus]	335	6976744186	21	2	223	421	2168	24.3571385623331	7.03153468926073	463.570385683576	783.841833065924	3.46398611949306	0.288684759552774	0.591408070006118	1.6908798691057	1.79243314906618	-0.757774165128191
XP_018598332	PREDICTED: LOW QUALITY PROTEIN: alpha-2-macroglobulin-like [Scleropages formosus]	1495	6859614105	18	26	940	1172	4646	9.74225627018108	42.6553537843574	911.840225539761	1018.24907910969	0.228394689197344	4.37838551988374	0.895498207901187	1.11669681879514	-2.13039899041136	-0.15923754983934
XP_018594697	PREDICTED: alpha-2-macroglobulin-like protein 1, partial [Scleropages formosus]	244	4603773585	56	28	31	55	4130	34.0960622457712	51.6758210383636	33.8284221120987	53.7549246719046	0.659806879903439	1.51559498765206	0.629308334419067	1.58904617229188	-0.599884273712579	-0.668161045119882
XP_021442707	alpha-2-macroglobulin-like isoform X1 [Oncorhynchus mykiss]	1467	5698198198	0	0	17	15	1332	0	0	57.519459374466	45.4561504698948	NA	NA	1.26538342512221	0.790274299589013	NA	0.339574603659722
XP_018593468	PREDICTED: alpha-2-macroglobulin receptor-associated protein [Scleropages formosus]	349	85	8	3	4	10	1093	18.4050107273605	20.9209065045525	16.4933899976941	36.9305229801158	0.87974250653792	1.13669624073905	0.446605914749014	2.23911051550221	-0.184846774433733	-1.16292573686946
XP_017544443	PREDICTED: alpha-actinin-1-like [Pygocentrus nattereri]	153	9382716049	5	0	3	1	890	14.1268797226159	0	15.1915241018087	4.53540018171534	Inf	0	3.34954436061761	0.298548068733627	Inf	1.74396485873906
XP_018590746	PREDICTED: alpha-actinin-1-like isoform X2 [Scleropages formosus]	891	8181818182	2	0	0	0	587	8.56757952512991	0	0	0	Inf	0	NA	NA	Inf	NA
XP_016297791	PREDICTED: alpha-actinin-1 isoform X3 [Sinocyclocheilus anshuiensis]	750	6862745098	3	0	2	0	748	10.0852323153434	0	12.0503176921656	0	Inf	0	Inf	0	Inf	Inf
XP_018582938	PREDICTED: alpha-actinin-1 isoform X4 [Scleropages formosus]	827	9151291513	1	0	3	2	833	3.01870899234769	0	16.2310401567944	9.69149138469785	Inf	0	1.6747721803088	0.597096137467255	Inf	0.743964858739055
XP_018961479	PREDICTED: alpha-actinin-1 isoform X5 [Cyprinus carpio]	691	701754386	0	0	0	0	830	0	0	0	0	NA	NA	NA	NA	NA	NA
XP_004539988	PREDICTED: alpha-actinin-1 isoform X6 [Maylandia zebra]	769	9801980198	3	0	3	6	916	8.23553905226734	0	14.7603236360369	26.4399966925327	Inf	0	0.55825739343627	1.79128841240176	Inf	-0.840997641982096
XP_008941289	PREDICTED: LOW QUALITY PROTEIN: alpha-actinin-2 [Merops nubicus]	864	9677419355	4	0	0	0	832	12.0893489933924	0	0	0	Inf	0	NA	NA	Inf	NA
XP_018616678	PREDICTED: alpha-actinin-2 isoform X1 [Scleropages formosus]	907	7678571429	5	0	0	0	895	14.0479586068471	0	0	0	Inf	0	NA	NA	Inf	NA
XP_018604745	PREDICTED: alpha-actinin-2 isoform X2 [Scleropages formosus]	902	9807692308	0	2	0	0	916	0	16.6423222776389	0	0	0	Inf	NA	NA	-Inf	NA
XP_018616682	PREDICTED: alpha-actinin-2 isoform X3 [Scleropages formosus]	819	9454545455	0	2	0	0	516	0	29.5433472990645	0	0	0	Inf	NA	NA	-Inf	NA
XP_017327089	PREDICTED: alpha-actinin-3 [Ictalurus punctatus]	897	6416666667	2	4	0	0	747	6.73248886379017	40.8149055055348	0	0	0.16495171997586	6.06237995060824	NA	NA	-2.59988427371258	NA
XP_012728742	alpha-actinin-3 isoform X1 [Fundulus heteroclitus]	935	9137931034	2	0	0	0	619	8.12466749798265	0	0	0	Inf	0	NA	NA	Inf	NA
XP_010308574	PREDICTED: alpha-actinin-4-like, partial [Balearica regulorum gibbericeps]	140	9272727273	8	0	4	1	917	21.9374882497329	0	19.6589697573388	4.40186059075971	Inf	0	4.46605914749015	0.22391105155022	Inf	2.1590023580179
XP_018598339	PREDICTED: alpha-actinin-4 isoform X1 [Scleropages formosus]	902	9789356984	116	2	54	46	3401	85.7664841260138	4.48231908448023	71.5578406677377	54.5954964538154	19.1343995171998	0.0522618961259332	1.31069127154602	0.762956175652602	4.25809672141499	0.390327904124358
XP_018598340	PREDICTED: alpha-actinin-4 isoform X2 [Scleropages formosus]	902	9333333333	3	0	0	0	436	17.3021875501763	0	0	0	Inf	0	NA	NA	Inf	NA
XP_018972408	PREDICTED: alpha-actinin-4-like isoform X3 [Cyprinus carpio]	641	8333333333	3	1	1	0	812	9.29033715748385	9.38692561965349	5.55026947890385	0	0.98971031985516	1.01039665843471	Inf	0	-0.0149217729914218	Inf
XP_018608892	PREDICTED: alpha-adducin-like isoform X1 [Scleropages formosus]	742	82.5	1	2	0	0	454	5.53873257847055	33.5779013355006	0	0	0.16495171997586	6.06237995060825	NA	NA	-2.59988427371258	NA
XP_018608910	PREDICTED: alpha-adducin-like isoform X3 [Scleropages formosus]	711	952853598	1	0	2	0	1334	1.88499594499672	0	6.75684980040468	0	Inf	0	Inf	0	Inf	Inf
XP_018599634	PREDICTED: alpha-adducin-like isoform X4 [Scleropages formosus]	634	4545454545	2	0	0	0	419	12.0027904087142	0	0	0	Inf	0	NA	NA	Inf	NA
XP_018608942	PREDICTED: alpha-adducin-like isoform X7 [Scleropages formosus]	616	8363636364	1	0	0	0	471	5.33882078689093	0	0	0	Inf	0	NA	NA	Inf	NA
XP_018600203	PREDICTED: alpha-aminoadipic semialdehyde dehydrogenase [Scleropages formosus]	543	9197080292	8	2	69	63	2148	9.36530573789806	7.0970052170937	144.772112832414	118.38914720148	1.31961375980688	0.757797493826031	1.22284952847945	0.817762101313845	0.400115726287422	0.290246891296158
XP_018602998	PREDICTED: alpha-aminoadipic semialdehyde synthase, mitochondrial isoform X1 [Scleropages formosus]	933	941580756	1	0	8	1	1374	1.83011978939274	0	26.2405753529544	2.93777741028141	Inf	0	8.93211829498029	0.11195552577511	Inf	3.1590023580179
XP_018603000	PREDICTED: alpha-aminoadipic semialdehyde synthase, mitochondrial isoform X2 [Scleropages formosus]	902	8826086957	4	4	33	54	4272	2.35447995376932	7.13687603292007	34.8139093999783	51.0232520442976	0.329903439951721	3.03118997530412	0.682314591977662	1.4655996101469	-1.59988427371258	-0.551491024787115
XP_010579609	PREDICTED: alpha-aminoadipic semialdehyde synthase, mitochondrial isoform X4 [Haliaeetus leucocephal	891	8620689655	2	0	0	0	703	7.15386796764048	0	0	0	Inf	0	NA	NA	Inf	NA
XP_006641811	PREDICTED: alpha-endosulfine [Lepisosteus oculatus]	116	9333333333	5	1	3	3	1232	10.2052946048118	6.18683734022616	10.9743964696508	9.82915461459413	1.6495171997586	0.606237995060825	1.11651478687254	0.89564420620088	0.722043821174784	0.159002358017903
XP_013916893	PREDICTED: alpha-enolase-like [Thamnophis sirtalis]	164	100	0	0	0	3	848	0	0	0	14.2800925532783	NA	NA	0	Inf	NA	-Inf
XP_010180769	PREDICTED: alpha-enolase isoform X1 [Mesitornis unicolor]	434	8959276018	56	0	43	33	1939	72.6233816787185	0	99.9449247681314	68.6976293640947	Inf	0	1.45485260107634	0.687354855921606	Inf	0.540872993361547
XP_018588724	PREDICTED: alpha-galactosidase A [Scleropages formosus]	434	7297297297	0	0	2	0	926	0	0	9.73394992844476	0	NA	NA	Inf	0	NA	Inf
XP_005063021	PREDICTED: alpha-globin transcription factor CP2-like, partial [Ficedula albicollis]	92	72	0	0	10	1	1362	0	0	33.0897123118203	2.96366091169358	NA	NA	11.1651478687254	0.0895644206200881	NA	3.48093045290526
XP_018620739	PREDICTED: alpha-ketoglutarate-dependent dioxygenase alkB homolog 3 isoform X2 [Scleropages formosus	240	9016393443	0	0	2	2	774	0	0	11.6455266585786	10.4302484799138	NA	NA	1.11651478687254	0.895644206200879	NA	0.159002358017905
XP_018597430	PREDICTED: alpha-ketoglutarate-dependent dioxygenase alkB homolog 4 [Scleropages formosus]	267	8440366972	4	0	3	3	1018	9.88048955059186	0	13.2813914053141	11.8954012624558	Inf	0	1.11651478687253	0.895644206200885	Inf	0.159002358017895
XP_018596390	PREDICTED: alpha-ketoglutarate-dependent dioxygenase alkB homolog 7, mitochondrial isoform X1 [Scler	279	8510638298	0	0	6	18	1409	0	0	19.1915634501203	51.5664378361106	NA	NA	0.372171595624179	2.68693261860265	NA	-1.42596014270326
XP_018596391	PREDICTED: alpha-ketoglutarate-dependent dioxygenase alkB homolog 7, mitochondrial isoform X2 [Scler	194	6413043478	1	2	1	0	424	5.93062403449441	35.9536962413143	10.6292896624291	0	0.16495171997586	6.06237995060825	Inf	0	-2.59988427371258	Inf
XP_018613848	PREDICTED: alpha-L-iduronidase [Scleropages formosus]	641	8974358974	1	0	1	5	787	3.19515195759292	0	5.72658045345607	25.6448930224057	Inf	0	0.223302957374508	4.4782210310044	Inf	-2.16292573686946
XP_018603671	PREDICTED: alpha-mannosidase 2 [Scleropages formosus]	1156	9246861925	11	5	43	67	3205	8.6303995310084	11.89108206421	60.4658998831222	84.3825001047382	0.725787567893786	1.37781362513823	0.716569191574912	1.39553864687114	-0.462380749962638	-0.480822077737773
XP_018594761	PREDICTED: alpha-mannosidase 2C1 [Scleropages formosus]	1031	8333333333	0	3	4	7	1043	0	21.9238262794592	17.2840606591368	27.0906453807158	0	Inf	0.63800844964145	1.56737736085154	-Inf	-0.648352564039703
XP_018619200	PREDICTED: alpha-mannosidase 2x isoform X3 [Scleropages formosus]	1176	9482758621	4	3	0	0	810	12.4177016821019	28.2303096413283	0	0	0.439871253268961	2.27339248147809	NA	NA	-1.18484677443373	NA
XP_018606107	PREDICTED: alpha-methylacyl-CoA racemase [Scleropages formosus] >gi|1083271276|ref|XP_018606115.1| P	382	8795811518	3	1	34	16	2883	2.61663328889243	2.64383753144594	53.1501351972173	22.4016991285558	0.989710319855157	1.01039665843471	2.37259392210415	0.421479626447472	-0.0149217729914259	1.24646519926824
XP_018599123	PREDICTED: alpha-N-acetylgalactosaminidase [Scleropages formosus]	443	9285714286	2	0	5	1	1011	4.97445022873517	0	22.2889160082588	3.99258769705901	Inf	0	5.58257393436269	0.179128841240176	Inf	2.48093045290526
XP_018617507	PREDICTED: alpha-N-acetylgalactosaminide alpha-2,6-sialyltransferase 1-like [Scleropages formosus] >	486	7299578059	7	0	0	0	1031	17.072834271949	0	0	0	Inf	0	NA	NA	Inf	NA
XP_012737152	alpha-N-acetylgalactosaminide alpha-2,6-sialyltransferase 2-like [Fundulus heteroclitus]	460	8545454545	2	0	0	0	948	5.30503078191061	0	0	0	Inf	0	NA	NA	Inf	NA
XP_017558054	PREDICTED: alpha-N-acetylgalactosaminide alpha-2,6-sialyltransferase 2 isoform X1 [Pygocentrus natte	453	5909090909	5	0	0	0	824	15.2584016421458	0	0	0	Inf	0	NA	NA	Inf	NA
XP_021457574	alpha-N-acetylgalactosaminide alpha-2,6-sialyltransferase 3-like [Oncorhynchus mykiss]	295	7903225806	0	0	2	0	899	0	0	10.0262932522134	0	NA	NA	Inf	0	NA	Inf
XP_018610393	PREDICTED: alpha-N-acetylgalactosaminide alpha-2,6-sialyltransferase 6 [Scleropages formosus]	307	9298245614	0	0	5	4	1159	0	0	19.4427041279979	13.9309962440954	NA	NA	1.39564348359067	0.716515364960704	NA	0.480930452905266
XP_018597361	PREDICTED: alpha-N-acetylglucosaminidase isoform X1 [Scleropages formosus]	752	8660714286	3	1	0	3	1052	7.17086860444571	7.2454216760063	0	11.5109491303992	0.989710319855161	1.01039665843471	0	Inf	-0.0149217729914205	-Inf
XP_010784379	PREDICTED: alpha-N-acetylneuraminide alpha-2,8-sialyltransferase [Notothenia coriiceps]	345	7049180328	0	2	0	0	450	0	33.8763715695939	0	0	0	Inf	NA	NA	-Inf	NA
XP_018610423	PREDICTED: alpha-N-acetyl-neuraminyl-2,3-beta-galactosyl-1,3-N-acetyl-galactosaminide alpha-2,6-sial	264	6089108911	4	0	1	5	1271	7.91372019079663	0	3.54588419895352	15.8792531932599	Inf	0	0.223302957374507	4.47822103100442	Inf	-2.16292573686946
XP_016132995	PREDICTED: alpha-parvin [Sinocyclocheilus grahami] >gi|1024926550|ref|XP_016358432.1| PREDICTED: alp	372	8515625	8	0	1	4	1087	18.5066023229117	0	4.14610746722164	14.8537485252131	Inf	0	0.279128696718134	3.58257682480353	Inf	-1.8409976419821
XP_018599871	PREDICTED: alpha-protein kinase 1 [Scleropages formosus]	1201	7195121951	9	9	3	2	721	31.3887119495571	95.1451489992062	18.7523667830926	11.1969657745538	0.32990343995172	3.03118997530412	1.67477218030881	0.597096137467253	-1.59988427371258	0.743964858739061
XP_018606874	PREDICTED: alpha-protein kinase 2 [Scleropages formosus]	677	6818181818	3	2	0	0	621	12.1477516455344	24.5480953402855	0	0	0.494855159927578	2.02079331686943	NA	NA	-1.01492177299143	NA
XP_018603165	PREDICTED: alpha-protein kinase 3 isoform X1 [Scleropages formosus] >gi|1083307330|ref|XP_018603166.	1527	5189873418	3	0	0	0	700	10.7767911026813	0	0	0	Inf	0	NA	NA	Inf	NA
XP_018597373	PREDICTED: alpha-sarcoglycan [Scleropages formosus]	405	859375	3	0	0	0	504	14.9677654203906	0	0	0	Inf	0	NA	NA	Inf	NA
XP_018591925	PREDICTED: alpha-soluble NSF attachment protein [Scleropages formosus]	385	9598765432	19	0	8	25	1552	30.7842185708034	0	23.2310248292264	65.021039976267	Inf	0	0.357284731799212	2.79888814437775	Inf	-1.48485383175682
XP_018615444	PREDICTED: alpha-taxilin-like isoform X1 [Scleropages formosus]	514	8059701493	0	2	0	0	730	0	20.8826948031743	0	0	0	Inf	NA	NA	-Inf	NA
XP_018615445	PREDICTED: alpha-taxilin-like isoform X2 [Scleropages formosus]	513	8306709265	2	0	1	3	1062	4.73556420080156	0	4.24370886710916	11.4025597788889	Inf	0	0.372171595624178	2.68693261860265	Inf	-1.42596014270326
XP_021449718	alpha-tectorin-like [Oncorhynchus mykiss] >gi|1211227172|ref|XP_021450406.1| alpha-tectorin-like [On	306	640625	16	8	1	3	1411	28.5140704819348	43.2157822999781	3.19406011117642	8.5822242984975	0.659806879903439	1.51559498765207	0.37217159562418	2.68693261860264	-0.599884273712581	-1.42596014270325
XP_018613172	PREDICTED: alpha-tocopherol transfer protein [Scleropages formosus]	345	8556701031	3	2	79	58	2890	2.61029542279477	5.2748675454385	123.196777346963	81.0094662215038	0.49485515992758	2.02079331686942	1.52077014074018	0.657561569109509	-1.01492177299142	0.604802111067429
XP_015209058	PREDICTED: alpha-tocopherol transfer protein isoform X2 [Lepisosteus oculatus]	243	100	1	1	0	2	511	4.92090917930651	14.916210573696	0	15.798458558617	0.329903439951719	3.03118997530414	0	Inf	-1.59988427371258	-Inf
XP_018617564	PREDICTED: ALS2 C-terminal-like protein [Scleropages formosus] >gi|1083273424|ref|XP_018617574.1| PR	963	8173913043	3	0	0	0	924	8.16423568384944	0	0	0	Inf	0	NA	NA	Inf	NA
XP_015209800	PREDICTED: ALS2 C-terminal-like protein isoform X3 [Lepisosteus oculatus]	976	7288135593	2	0	0	0	465	10.8154175940887	0	0	0	Inf	0	NA	NA	Inf	NA
XP_018581164	PREDICTED: alsin isoform X2 [Scleropages formosus]	1680	8695652174	2	0	0	0	556	9.04526831160298	0	0	0	Inf	0	NA	NA	Inf	NA
XP_015199347	PREDICTED: Alstrom syndrome protein 1 isoform X1 [Lepisosteus oculatus]	2806	6511627907	2	0	0	0	623	8.07250269863765	0	0	0	Inf	0	NA	NA	Inf	NA
XP_018580523	PREDICTED: alveolar macrophage chemotactic factor 2-like isoform X1 [Scleropages formosus]	112	5952380952	2	0	0	0	564	8.91696663342421	0	0	0	Inf	0	NA	NA	Inf	NA
XP_018581741	PREDICTED: ALX homeobox protein 1-like [Scleropages formosus]	314	6097560976	2	0	0	0	475	10.5877245921079	0	0	0	Inf	0	NA	NA	Inf	NA
XP_018588673	PREDICTED: amidophosphoribosyltransferase [Scleropages formosus]	520	83203125	0	2	14	7	2020	0	7.54671643877092	31.2353779387024	13.9878926396468	0	Inf	2.23302957374508	0.44782210310044	-Inf	1.1590023580179
XP_018609522	PREDICTED: amiloride-sensitive amine oxidase [copper-containing] [Scleropages formosus]	742	9025423729	0	3	0	0	980	0	23.3332151117101	0	0	0	Inf	NA	NA	-Inf	NA
XP_018588349	PREDICTED: amiloride-sensitive sodium channel subunit gamma-like [Scleropages formosus]	506	8846153846	0	0	0	0	855	0	0	0	0	NA	NA	NA	NA	NA	NA
XP_018605614	PREDICTED: amine oxidase [flavin-containing] B [Scleropages formosus]	522	9040247678	4	8	25	39	3241	3.10346756016739	18.8143995141219	34.7641068873027	48.5725826310829	0.16495171997586	6.06237995060825	0.715714606969575	1.39720496167338	-2.59988427371258	-0.482543671069623
XP_018596349	PREDICTED: amine sulfotransferase-like [Scleropages formosus]	298	6320754717	12	2	260	399	1687	17.8867902119191	9.03637653012286	694.589740596432	954.692328707134	1.97942063971032	0.505198329217355	0.727553495205163	1.3744693779775	0.985078227008577	-0.458874765175988
XP_017543787	PREDICTED: amine sulfotransferase-like isoform X2 [Pygocentrus nattereri]	298	3472222222	0	0	2	2	1131	0	0	7.96961771329783	7.13794193055112	NA	NA	1.11651478687254	0.895644206200882	NA	0.159002358017901
XP_019956705	PREDICTED: aminoacyl tRNA synthase complex-interacting multifunctional protein 1-like [Paralichthys	301	62.5	13	1	3	6	1095	29.8535156877929	6.96089826772478	12.3474488133423	22.1178419820639	4.28874471937237	0.233168459638779	0.55825739343627	1.79128841240176	2.10055544442852	-0.840997641982095
XP_018605201	PREDICTED: aminoacyl tRNA synthase complex-interacting multifunctional protein 2 [Scleropages formos	320	751572327	3	0	6	3	1084	6.95918244638089	0	24.9454916062911	11.1711425140037	Inf	0	2.23302957374507	0.447822103100442	Inf	1.1590023580179
XP_016345222	PREDICTED: aminoacyl tRNA synthase complex-interacting multifunctional protein 2-like isoform X1 [Si	358	3235294118	4	1	0	0	1033	9.73701680784367	7.37868693432588	0	0	1.31961375980688	0.757797493826032	NA	NA	0.400115726287422	NA
XP_018606698	PREDICTED: aminoacylase-1 isoform X1 [Scleropages formosus]	421	6972111554	1	1	4	2	991	2.53742138307329	7.69140625949408	18.1909942154185	8.14632928703664	0.32990343995172	3.03118997530412	2.23302957374508	0.447822103100439	-1.59988427371258	1.15900235801791
XP_018606700	PREDICTED: aminoacylase-1 isoform X3 [Scleropages formosus]	341	4152542373	3	0	0	0	711	10.6100615638212	0	0	0	Inf	0	NA	NA	Inf	NA
XP_021422218	aminomethyltransferase, mitochondrial [Oncorhynchus mykiss]	415	8292682927	2	0	0	0	402	12.5103710976399	0	0	0	Inf	0	NA	NA	Inf	NA
XP_018593180	PREDICTED: aminomethyltransferase, mitochondrial isoform X1 [Scleropages formosus]	416	8605769231	1	1	23	28	2155	1.1668605988982	3.5369761499576	48.1006184631129	52.4464837718545	0.329903439951719	3.03118997530413	0.917137146359585	1.09034946841846	-1.59988427371258	-0.12479060798269
XP_018593182	PREDICTED: aminomethyltransferase, mitochondrial isoform X2 [Scleropages formosus]	355	8863636364	2	2	4	6	1628	3.08917025875384	9.3638619203423	11.0732649063143	14.8765583356019	0.32990343995172	3.03118997530413	0.744343191248359	1.34346630930132	-1.59988427371258	-0.425960142703253
XP_012684825	PREDICTED: aminopeptidase B isoform X1 [Clupea harengus]	626	7426470588	2	0	1	0	483	10.4123585533152	0	9.33088781960647	0	Inf	0	Inf	0	Inf	Inf
XP_018619563	PREDICTED: aminopeptidase Ey-like [Scleropages formosus] >gi|1083338395|ref|XP_018619564.1| PREDICTE	965	8793103448	0	1	0	0	890	0	8.56425123950408	0	0	0	Inf	NA	NA	-Inf	NA
XP_020311725	aminopeptidase N-like [Oncorhynchus kisutch]	966	6371681416	7	0	2	0	1151	15.2928689264808	0	7.83113608491733	0	Inf	0	Inf	0	Inf	Inf
XP_018619509	PREDICTED: aminopeptidase N-like isoform X1 [Scleropages formosus]	963	5526315789	1	1	0	0	1059	2.37448969841891	7.19752937031032	0	0	0.32990343995172	3.03118997530413	NA	NA	-1.59988427371258	NA
XP_018619510	PREDICTED: aminopeptidase N-like isoform X2 [Scleropages formosus]	949	7325581395	8	1	0	0	1724	11.668605988982	4.421220187447	0	0	2.63922751961375	0.378898746913017	NA	NA	1.40011572628742	NA
XP_009928045	PREDICTED: aminopeptidase O-like, partial [Haliaeetus albicilla]	179	8548387097	1	0	1	0	778	3.23211386969875	0	5.7928262427634	0	Inf	0	Inf	0	Inf	Inf
XP_018614939	PREDICTED: aminopeptidase O isoform X1 [Scleropages formosus] >gi|1083328940|ref|XP_018614940.1| PRE	864	8235294118	5	0	3	1	1092	11.5136657079928	0	12.3813703760163	3.6964342140354	Inf	0	3.34954436061762	0.298548068733626	Inf	1.74396485873906
XP_002149108	aminopeptidase, putative [Talaromyces marneffei ATCC 18224]	1176	652173913	2	0	0	0	422	11.9174625148134	0	0	0	Inf	0	NA	NA	Inf	NA
XP_008406067	PREDICTED: amino-terminal enhancer of split [Poecilia reticulata]	195	100	0	0	0	0	476	0	0	0	0	NA	NA	NA	NA	NA	NA
XP_012670775	PREDICTED: amino-terminal enhancer of split isoform X3 [Clupea harengus]	205	9655172414	2	0	1	5	1004	5.00913265064866	0	4.48886336341626	20.1021223193559	Inf	0	0.223302957374507	4.47822103100441	Inf	-2.16292573686946
XP_018607609	PREDICTED: AMME syndrome candidate gene 1 protein-like [Scleropages formosus] >gi|1083315509|ref|XP_	324	971659919	9	0	0	1	877	25.8053150691342	0	0	4.60262960288102	Inf	0	0	Inf	Inf	-Inf
XP_006632681	PREDICTED: AMME syndrome candidate gene 1 protein isoform X1 [Lepisosteus oculatus]	322	7142857143	1	2	0	0	476	5.28274073660846	32.0259815258766	0	0	0.16495171997586	6.06237995060825	NA	NA	-2.59988427371258	NA
XP_018598957	PREDICTED: ammonium transporter Rh type A [Scleropages formosus]	440	9025641026	2	0	18	15	2165	2.32294188510451	0	37.4700871610433	27.9665553930253	Inf	0	1.33981774424705	0.746370171834065	Inf	0.422036763851699
XP_018595187	PREDICTED: ammonium transporter Rh type B-like [Scleropages formosus]	462	7244897959	41	1	0	0	1945	53.0066674630595	3.91886046434891	0	0	13.5260410380205	0.0739314628122957	NA	NA	3.75766773090551	NA
XP_018618643	PREDICTED: ammonium transporter Rh type C 1-like [Scleropages formosus]	479	8769230769	5	0	0	0	594	21.1665369581282	0	0	0	Inf	0	NA	NA	Inf	NA
XP_018620615	PREDICTED: ammonium transporter Rh type C isoform X1 [Scleropages formosus]	485	935483871	1	0	1	5	1094	2.29852339179674	0	4.11957844320834	18.448382823248	Inf	0	0.223302957374507	4.47822103100441	Inf	-2.16292573686946
XP_018597617	PREDICTED: AMP deaminase 1 [Scleropages formosus]	740	9444444444	1	5	0	0	653	3.85081866864568	58.3628147255638	0	0	0.065980687990344	15.1559498765206	NA	NA	-3.92181236859994	NA
XP_018589404	PREDICTED: AMP deaminase 2-like [Scleropages formosus]	857	5286624204	4	3	0	1	1041	9.6621886287248	21.9659469831661	0	3.87752753287863	0.43987125326896	2.27339248147809	0	Inf	-1.18484677443373	-Inf
XP_018606645	PREDICTED: AMP deaminase 2 isoform X1 [Scleropages formosus]	830	8863636364	2	0	0	0	758	6.63478783806235	0	0	0	Inf	0	NA	NA	Inf	NA
XP_018606647	PREDICTED: AMP deaminase 2 isoform X3 [Scleropages formosus]	768	9056603774	2	0	0	0	512	9.82259605713136	0	0	0	Inf	0	NA	NA	Inf	NA
XP_018621355	PREDICTED: AMP deaminase 3-like [Scleropages formosus]	767	7218543046	6	2	1	0	941	16.033483043309	16.200177690029	4.78939300411257	0	0.989710319855158	1.01039665843471	Inf	0	-0.0149217729914241	Inf
XP_007249294	PREDICTED: AMP deaminase 3 isoform X1 [Astyanax mexicanus]	786	8963963964	11	0	0	0	1346	20.550096951621	0	0	0	Inf	0	NA	NA	Inf	NA
XP_016338656	PREDICTED: AMP deaminase 3-like isoform X2 [Sinocyclocheilus anshuiensis]	767	75	3	0	0	0	713	10.5802998203042	0	0	0	Inf	0	NA	NA	Inf	NA
XP_018606363	PREDICTED: amphoterin-induced protein 1 [Scleropages formosus]	503	8983050847	0	2	0	0	460	0	33.1399287093854	0	0	0	Inf	NA	NA	-Inf	NA
XP_018602564	PREDICTED: amphoterin-induced protein 2-like [Scleropages formosus]	554	7982832618	1	0	6	4	1086	2.31545542414883	0	24.8995514744195	14.8674260100429	Inf	0	1.67477218030881	0.597096137467252	Inf	0.743964858739063
XP_018581132	PREDICTED: amphoterin-induced protein 3 [Scleropages formosus]	492	8685714286	0	2	0	0	541	0	28.1781279229524	0	0	0	Inf	NA	NA	-Inf	NA
XP_018601047	PREDICTED: amyloid-like protein 1 [Scleropages formosus]	709	7842465753	4	0	0	0	920	10.932976480981	0	0	0	Inf	0	NA	NA	Inf	NA
XP_018591914	PREDICTED: LOW QUALITY PROTEIN: amyloid-like protein 2 [Scleropages formosus]	786	8954703833	71	8	14	15	2767	64.523131888117	22.0373938652942	22.8028418634546	21.8820355713407	2.92789302957152	0.341542532428633	1.0420804677477	0.959618792358086	1.54986284579211	0.059466684466989
XP_018620225	PREDICTED: amyloid-like protein 2 isoform X1 [Scleropages formosus]	727	8586723769	13	3	72	47	3716	8.79698591984208	6.15353896918081	87.3226466131955	51.0537646935287	1.42958157312412	0.699505378916336	1.71040563095368	0.584656634603352	0.515592943707359	0.774338507782578
XP_020470390	amyloid-like protein 2 isoform X2 [Monopterus albus]	756	8933717579	1	0	5	0	2660	0.945332552866778	0	8.47146394148482	0	Inf	0	Inf	0	Inf	Inf
XP_020470392	amyloid-like protein 2 isoform X3 [Monopterus albus]	742	9169550173	37	3	3	2	1952	47.6637448018178	11.7144215212479	6.92646334559927	4.13576450996584	4.06880909273788	0.245772160159794	1.67477218030881	0.597096137467254	2.02460659119522	0.743964858739057
XP_018595095	PREDICTED: amyloid beta A4 precursor protein-binding family A member 2 [Scleropages formosus]	773	6382978723	2	0	0	0	815	6.17075973159664	0	0	0	Inf	0	NA	NA	Inf	NA
XP_018601279	PREDICTED: amyloid beta A4 precursor protein-binding family A member 3-like [Scleropages formosus]	703	9710144928	1	2	4	3	872	2.88369792502939	17.4820724843088	20.6734808113299	13.8870624830046	0.16495171997586	6.06237995060826	1.48868638249671	0.671733154650664	-2.59988427371258	0.574039857296738
XP_018586226	PREDICTED: amyloid beta A4 precursor protein-binding family B member 1 isoform X1 [Scleropages formo	758	7837837838	8	0	0	0	867	23.202625980398	0	0	0	Inf	0	NA	NA	Inf	NA
XP_018596570	PREDICTED: amyloid beta A4 precursor protein-binding family B member 1-interacting protein [Scleropa	513	7956989247	2	0	4	0	921	5.46055285695033	0	19.573588781194	0	Inf	0	Inf	0	Inf	Inf
XP_010776777	PREDICTED: amyloid beta A4 precursor protein-binding family B member 2-like [Notothenia coriiceps]	658	100	2	0	0	0	699	7.19480569563842	0	0	0	Inf	0	NA	NA	Inf	NA
XP_017524686	PREDICTED: amyloid beta A4 precursor protein-binding family B member 2 isoform X2 [Manis javanica]	208	5979381443	2	1	0	0	930	5.40770879704436	8.1958963474824	0	0	0.65980687990344	1.51559498765206	NA	NA	-0.599884273712578	NA
XP_015201086	PREDICTED: amyloid beta A4 precursor protein-binding family B member 2 isoform X3 [Lepisosteus ocula	825	7307692308	2	2	0	0	1198	4.19797093593594	12.7248474176271	0	0	0.32990343995172	3.03118997530413	NA	NA	-1.59988427371258	NA
XP_018591415	PREDICTED: amyloid beta A4 precursor protein-binding family B member 2 isoform X6 [Scleropages formo	816	762962963	4	0	0	0	1142	8.80765180604423	0	0	0	Inf	0	NA	NA	Inf	NA
XP_008123491	PREDICTED: amyloid beta A4 protein-like, partial [Anolis carolinensis]	160	5584415584	5	1	1	1	699	17.9870142390961	10.9044114494401	6.44752334316155	5.77468692664758	1.6495171997586	0.606237995060823	1.11651478687254	0.895644206200881	0.722043821174789	0.159002358017901
XP_018604327	PREDICTED: amyloid protein-binding protein 2 [Scleropages formosus]	588	9845758355	9	1	6	1	1197	18.9066510573356	6.36773901684096	22.5905705106262	3.37218559876914	2.96913095956549	0.336798886144902	6.69908872123523	0.149274034366814	1.57004072772974	2.74396485873906
XP_018612335	PREDICTED: AN1-type zinc finger protein 1 [Scleropages formosus]	270	46875	0	11	0	0	815	0	102.876097711344	0	0	0	Inf	NA	NA	-Inf	NA
XP_012705640	AN1-type zinc finger protein 2A [Fundulus heteroclitus]	279	5824175824	0	0	3	0	881	0	0	15.3467156079566	0	NA	NA	Inf	0	NA	Inf
XP_021413473	AN1-type zinc finger protein 2A-like isoform X1 [Oncorhynchus mykiss]	284	7804878049	18	1	10	3	1428	31.6964444196508	5.3376635876461	31.5603558604336	8.48005496161062	5.93826191913096	0.168399443072451	3.72171595624179	0.268693261860265	2.57004072772974	1.89596795218411
XP_016424984	PREDICTED: AN1-type zinc finger protein 2A isoform X2 [Sinocyclocheilus rhinocerous]	276	8510638298	8	1	0	2	1175	17.1205759361745	6.48696476864565	0	6.87064878591771	2.63922751961376	0.378898746913016	0	Inf	1.40011572628742	-Inf
XP_006798245	PREDICTED: AN1-type zinc finger protein 2B-like isoform X1 [Neolamprologus brichardi]	306	88	4	1	0	0	618	16.2756284182889	12.333630425823	0	0	1.31961375980689	0.757797493826027	NA	NA	0.40011572628743	NA
XP_017259860	PREDICTED: AN1-type zinc finger protein 2B-like isoform X3 [Kryptolebias marmoratus]	229	5306122449	0	0	0	3	590	0	0	0	20.5246076019999	NA	NA	0	Inf	NA	-Inf
XP_018599429	PREDICTED: AN1-type zinc finger protein 3 isoform X1 [Scleropages formosus]	850	5841584158	1	0	0	2	845	2.97583975221968	0	0	9.55386073781457	Inf	0	0	Inf	Inf	-Inf
XP_018615603	PREDICTED: AN1-type zinc finger protein 5 [Scleropages formosus]	217	9216589862	67	10	5	9	2545	66.1992799889655	29.9496408768512	8.85426093687608	14.2744815149469	2.21035304767653	0.452416414224496	0.620285992706966	1.61215957116158	1.14427682185783	-0.688994548537046
XP_018619482	PREDICTED: AN1-type zinc finger protein 6 isoform X1 [Scleropages formosus]	221	7523364486	12	1	7	13	1292	23.3552748355322	5.89952291266148	24.4177490078092	40.615000079293	3.95884127942065	0.252599164608677	0.601200269854444	1.66333924008735	1.98507822700858	-0.734082438065586
XP_018620578	PREDICTED: AN1-type zinc finger protein 6-like isoform X2 [Scleropages formosus]	211	100	2	0	0	1	551	9.12734878629992	0	0	7.32578250767088	Inf	0	0	Inf	Inf	-Inf
XP_006628681	PREDICTED: AN1-type zinc finger protein 6 isoform X3 [Lepisosteus oculatus]	231	71.2	8	0	1	0	1021	19.7029154995152	0	4.41412224962774	0	Inf	0	Inf	0	Inf	Inf
XP_018606962	PREDICTED: anamorsin [Scleropages formosus] >gi|1083314314|ref|XP_018606963.1| PREDICTED: anamorsin	312	7916666667	18	1	35	16	1133	39.9492697539817	6.72743477772165	139.222117025991	57.002734852274	5.93826191913096	0.168399443072451	2.44237609628369	0.409437351406115	2.57004072772973	1.28828537496287
XP_015218001	PREDICTED: LOW QUALITY PROTEIN: anaphase-promoting complex subunit 1 [Lepisosteus oculatus]	1954	100	6	5	0	0	874	17.2625944436542	43.6051693544544	0	0	0.395884127942064	2.52599164608677	NA	NA	-1.33684986787878	NA
XP_018611712	PREDICTED: anaphase-promoting complex subunit 10 [Scleropages formosus]	185	9931034483	3	0	0	5	1547	4.87637606456166	0	0	13.0462384024779	Inf	0	0	Inf	Inf	-Inf
XP_015200143	PREDICTED: anaphase-promoting complex subunit 10 isoform X3 [Lepisosteus oculatus]	109	100	1	3	1	0	908	2.76936628923527	25.1834260016254	4.96345684677304	0	0.10996781331724	9.09356992591237	Inf	0	-3.18484677443373	Inf
XP_010887682	PREDICTED: anaphase-promoting complex subunit 11 [Esox lucius] >gi|1083333242|ref|XP_018617132.1| PR	84	100	0	0	4	5	644	0	0	27.9926634588194	31.3393335537784	NA	NA	0.89321182949803	1.1195552577511	NA	-0.162925736869461
XP_018610845	PREDICTED: anaphase-promoting complex subunit 13 [Scleropages formosus]	74	100	6	1	5	14	2200	6.85795797443353	3.46462891052665	10.2427700383407	25.686857392806	1.97942063971032	0.505198329217354	0.398755281025905	2.50780377736248	0.985078227008578	-1.32642446915235
XP_018604167	PREDICTED: anaphase-promoting complex subunit 15 [Scleropages formosus]	121	100	0	0	0	1	723	0	0	0	5.58299607431073	NA	NA	0	Inf	NA	-Inf
XP_018616626	PREDICTED: anaphase-promoting complex subunit 16 [Scleropages formosus]	108	100	10	0	24	26	1293	19.4476766483034	0	83.6532495010659	81.1671772659652	Inf	0	1.03062903403619	0.970281223384287	Inf	0.0435251405979671
XP_018600209	PREDICTED: anaphase-promoting complex subunit 2 [Scleropages formosus]	797	7482014388	3	1	0	0	722	10.4484124264223	10.5570410016048	0	0	0.989710319855158	1.01039665843471	NA	NA	-0.0149217729914251	NA
XP_018588699	PREDICTED: anaphase-promoting complex subunit 4 [Scleropages formosus] >gi|1083280614|ref|XP_0185887	795	8341708543	3	0	3	2	790	9.5490554074391	0	17.1145018362149	10.2190029410801	Inf	0	1.67477218030881	0.597096137467252	Inf	0.743964858739064
XP_018587029	PREDICTED: anaphase-promoting complex subunit 5 [Scleropages formosus]	793	9087301587	5	1	0	1	828	15.184689556918	9.20553575260704	0	4.87500744169886	1.6495171997586	0.606237995060827	0	Inf	0.722043821174781	-Inf
XP_018413036	PREDICTED: anaphase-promoting complex subunit 5 isoform X1 [Nanorana parkeri] >gi|1072240732|ref|XP_	764	4868421053	2	0	0	0	729	6.89872315672326	0	0	0	Inf	0	NA	NA	Inf	NA
XP_018413054	PREDICTED: anaphase-promoting complex subunit 5 isoform X2 [Nanorana parkeri]	752	4516129032	2	0	0	0	705	7.13357330673937	0	0	0	Inf	0	NA	NA	Inf	NA
XP_018587104	PREDICTED: anaphase-promoting complex subunit 7 [Scleropages formosus]	565	9899497487	0	0	3	0	599	0	0	22.571713607028	0	NA	NA	Inf	0	NA	Inf
XP_018600207	PREDICTED: anaphase-promoting complex subunit CDC26 [Scleropages formosus]	88	9204545455	1	0	3	1	533	4.71779472912876	0	25.3667100386675	7.57318229217009	Inf	0	3.34954436061761	0.298548068733627	Inf	1.74396485873906
XP_018581969	PREDICTED: ancient ubiquitous protein 1-like [Scleropages formosus]	427	7767857143	7	2	8	6	1176	14.9677654203906	12.9628972842834	30.6586314072784	20.5944191924829	1.15466203983102	0.866054278658325	1.48868638249672	0.671733154650659	0.207470648345021	0.574039857296749
XP_017315035	PREDICTED: androgen receptor [Ictalurus punctatus]	848	8235294118	14	1	34	45	3381	10.4123585533152	2.25441691900581	45.3214551238028	53.7245718064772	4.61864815932406	0.216513569664581	0.843588950081473	1.18541144938352	2.20747064834502	-0.245387897061434
XP_014052302	PREDICTED: androgen receptor isoform X1 [Salmo salar]	853	7621621622	2	0	12	1	1088	4.62239814453241	0	49.707560480183	3.71002404570465	Inf	0	13.3981774424705	0.0746370171834068	Inf	3.74396485873906
XP_018593069	PREDICTED: androgen-dependent TFPI-regulating protein-like isoform X1 [Scleropages formosus]	237	7798165138	2	0	5	9	1652	3.04429127194386	0	13.6404927871366	21.9906510021428	Inf	0	0.620285992706967	1.61215957116158	Inf	-0.688994548537046
XP_008300037	PREDICTED: androgen-induced gene 1 protein, partial [Stegastes partitus]	191	7906976744	5	0	0	0	1126	11.1660061750694	0	0	0	Inf	0	NA	NA	Inf	NA
XP_018585778	PREDICTED: androglobin isoform X1 [Scleropages formosus]	1481	6417910448	2	0	0	0	950	5.29386229605396	0	0	0	Inf	0	NA	NA	Inf	NA
XP_017348401	PREDICTED: androglobin-like isoform X2 [Ictalurus punctatus]	2029	6176470588	3	0	0	0	503	14.997522409298	0	0	0	Inf	0	NA	NA	Inf	NA
XP_018585781	PREDICTED: androglobin isoform X3 [Scleropages formosus]	1480	9245283019	2	0	0	0	439	11.4559662443081	0	0	0	Inf	0	NA	NA	Inf	NA
XP_018590958	PREDICTED: angio-associated migratory cell protein [Scleropages formosus] >gi|1083284778|ref|XP_0185	417	9399038462	4	0	8	2	1595	6.30616825235267	0	22.6047338777175	5.06144973257261	Inf	0	4.46605914749015	0.22391105155022	Inf	2.1590023580179
XP_018592134	PREDICTED: angiogenic factor with G patch and FHA domains 1 isoform X1 [Scleropages formosus]	676	783269962	1	3	0	3	794	3.16698311161918	28.7991823796926	0	15.2512827269269	0.10996781331724	9.09356992591239	0	Inf	-3.18484677443374	-Inf
XP_018592135	PREDICTED: angiogenic factor with G patch and FHA domains 1 isoform X2 [Scleropages formosus]	600	80	3	2	0	0	485	15.554131488406	31.4316849614789	0	0	0.494855159927582	2.02079331686941	NA	NA	-1.01492177299142	NA
XP_018584090	PREDICTED: angiomotin-like [Scleropages formosus]	520	9333333333	5	0	0	1	998	12.5981191915112	0	0	4.04459535243152	Inf	0	0	Inf	Inf	-Inf
XP_018603980	PREDICTED: angiomotin-like protein 1 [Scleropages formosus]	953	6153846154	1	2	0	0	696	3.61290889457705	21.9028264458581	0	0	0.16495171997586	6.06237995060824	NA	NA	-2.59988427371258	NA
XP_018586979	PREDICTED: angiomotin-like protein 2 [Scleropages formosus]	706	8005865103	22	1	1	5	1373	40.2919599371914	5.55148113849864	3.28246090085209	14.6995854396455	7.25787567893784	0.137781362513824	0.223302957374508	4.47822103100441	2.85954734492472	-2.16292573686946
XP_018612408	PREDICTED: angiomotin-like 2a [Scleropages formosus]	703	8857142857	4	0	0	0	1002	10.0382618388249	0	0	0	Inf	0	NA	NA	Inf	NA
XP_020334331	angiopoietin-1-like, partial [Oncorhynchus kisutch]	110	7164179104	0	5	0	0	864	0	44.1098588145754	0	0	0	Inf	NA	NA	-Inf	NA
XP_018602227	PREDICTED: angiopoietin-4-like [Scleropages formosus] >gi|1083305596|ref|XP_018602228.1| PREDICTED:	267	7003745318	1	0	130	98	1199	2.09723485456683	0	488.64591008598	329.922938990169	Inf	0	1.48109104381051	0.675177940059126	Inf	0.566660326931147
XP_018589807	PREDICTED: angiopoietin-related protein 1 [Scleropages formosus]	477	6468085106	4	3	2	0	907	11.0896784592089	25.2111916311752	9.93785847159851	0	0.439871253268958	2.2733924814781	Inf	0	-1.18484677443374	Inf
XP_018588509	PREDICTED: angiopoietin-related protein 2 [Scleropages formosus] >gi|1083280268|ref|XP_018588511.1|	512	7692307692	3	0	2	0	713	10.5802998203042	0	12.6418480136604	0	Inf	0	Inf	0	Inf	Inf
XP_018609630	PREDICTED: angiopoietin-related protein 3 [Scleropages formosus]	461	8130434783	1	1	37	75	2562	0.981492814451846	2.97509117999947	65.0867666761074	118.164700284738	0.32990343995172	3.03118997530413	0.550813961523786	1.81549501256935	-1.59988427371258	-0.860362966849027
XP_018608858	PREDICTED: angiopoietin-related protein 3-like isoform X1 [Scleropages formosus]	465	7975460123	0	1	79	82	2093	0	3.64175040762477	170.109262557441	158.143098548297	0	Inf	1.07566668491379	0.929656011499648	-Inf	0.105231101576922
XP_018608859	PREDICTED: angiopoietin-related protein 3-like isoform X2 [Scleropages formosus]	437	7398373984	0	0	3	0	1028	0	0	13.1521949908655	0	NA	NA	Inf	0	NA	Inf
XP_018601407	PREDICTED: angiopoietin-related protein 4 [Scleropages formosus]	457	87.5	20	2	3	1	1487	33.8209090870966	10.2517600580479	9.0924387697443	2.71453003478592	3.29903439951721	0.303118997530411	3.34954436061761	0.298548068733627	1.72204382117479	1.74396485873906
XP_018610202	PREDICTED: angiopoietin-related protein 6 [Scleropages formosus]	485	7746478873	3	1	2	2	956	7.8909558283231	7.97299540079355	9.42849124868185	8.44457356009761	0.989710319855159	1.01039665843471	1.11651478687254	0.895644206200881	-0.0149217729914223	0.159002358017901
XP_018602199	PREDICTED: angiopoietin-related protein 7 [Scleropages formosus]	350	877076412	23	8	0	0	1514	38.2004264097685	40.2757389863072	0	0	0.948472389861195	1.05432694793187	NA	NA	-0.0763223176555648	NA
XP_018597377	PREDICTED: angiotensin-converting enzyme [Scleropages formosus]	1285	8333333333	2	0	0	0	670	7.50622265858397	0	0	0	Inf	0	NA	NA	Inf	NA
XP_014042682	PREDICTED: angiotensin-converting enzyme 2-like, partial [Salmo salar]	509	4811320755	2	2	0	0	370	13.5923491385169	41.2009924495061	0	0	0.32990343995172	3.03118997530413	NA	NA	-1.59988427371258	NA
XP_018604956	PREDICTED: angiotensinogen [Scleropages formosus]	500	6854166667	3	0	61	263	2000	3.77187688593844	0	137.457973914533	530.800560267055	Inf	0	0.258963505700475	3.86154797099723	Inf	-1.94917929371151
XP_018613266	PREDICTED: anion exchange protein 2 isoform X1 [Scleropages formosus]	1235	100	3	0	0	0	896	8.41936804896974	0	0	0	Inf	0	NA	NA	Inf	NA
XP_018613268	PREDICTED: anion exchange protein 2 isoform X2 [Scleropages formosus]	1202	7708333333	0	4	0	0	513	0	59.432230823849	0	0	0	Inf	NA	NA	-Inf	NA
XP_018590981	PREDICTED: anion exchange protein 3-like [Scleropages formosus]	1251	725388601	0	1	0	0	1216	0	6.26824309470282	0	0	0	Inf	NA	NA	-Inf	NA
XP_018598401	PREDICTED: anion exchange protein 3-like isoform X1 [Scleropages formosus]	890	8431372549	2	0	0	0	815	6.17075973159664	0	0	0	Inf	0	NA	NA	Inf	NA
XP_018598411	PREDICTED: anion exchange protein 3-like isoform X2 [Scleropages formosus]	736	7175572519	5	0	0	0	1302	9.65662285186493	0	0	0	Inf	0	NA	NA	Inf	NA
XP_018604189	PREDICTED: ankycorbin isoform X2 [Scleropages formosus]	959	746835443	3	0	0	0	391	19.2934879076135	0	0	0	Inf	0	NA	NA	Inf	NA
XP_018604199	PREDICTED: ankycorbin isoform X3 [Scleropages formosus]	952	8771929825	3	0	0	1	663	11.3782108173105	0	0	6.08824458782301	Inf	0	0	Inf	Inf	-Inf
XP_020317634	ankyrin and armadillo repeat-containing protein isoform X2 [Oncorhynchus kisutch]	1454	4308943089	3	0	0	0	760	9.92599180510117	0	0	0	Inf	0	NA	NA	Inf	NA
XP_020317635	ankyrin and armadillo repeat-containing protein isoform X3 [Oncorhynchus kisutch]	1207	6290322581	3	1	0	0	829	9.09982360901916	9.19443136689823	0	0	0.98971031985516	1.01039665843471	NA	NA	-0.0149217729914221	NA
XP_018620389	PREDICTED: ankyrin repeat and BTB/POZ domain-containing protein 1 isoform X1 [Scleropages formosus]	477	9344262295	0	0	2	1	546	0	0	16.5084938346884	7.3928684280708	NA	NA	2.23302957374508	0.44782210310044	NA	1.1590023580179
XP_018620391	PREDICTED: ankyrin repeat and BTB/POZ domain-containing protein 1 isoform X3 [Scleropages formosus]	394	9666666667	1	0	5	4	1068	2.35447995376932	0	21.0993390302899	15.1180006057178	Inf	0	1.39564348359067	0.716515364960704	Inf	0.480930452905265
XP_018607966	PREDICTED: ankyrin repeat and BTB/POZ domain-containing protein 2 [Scleropages formosus]	882	890625	17	1	1	1	1278	33.4490907986195	5.96414992422428	3.52646229802028	3.15845552560771	5.60835847917925	0.178305292664948	1.11651478687254	0.895644206200881	2.48757856753776	0.159002358017901
XP_018610410	PREDICTED: ankyrin repeat and BTB/POZ domain-containing protein BTBD11 isoform X2 [Scleropages formo	727	9888888889	1	0	0	0	812	3.09677905249462	0	0	0	Inf	0	NA	NA	Inf	NA
XP_018956442	PREDICTED: ankyrin repeat and BTB/POZ domain-containing protein BTBD11-A-like, partial [Cyprinus car	114	9090909091	5	0	0	0	950	13.2346557401349	0	0	0	Inf	0	NA	NA	Inf	NA
XP_010774753	PREDICTED: ankyrin repeat and death domain-containing protein 1A-like [Notothenia coriiceps]	193	7380952381	2	0	0	0	572	8.79225381337632	0	0	0	Inf	0	NA	NA	Inf	NA
XP_017542725	PREDICTED: ankyrin repeat and fibronectin type-III domain-containing protein 1-like, partial [Pygoce	537	4942528736	0	4	0	0	1163	0	26.2155927881638	0	0	0	Inf	NA	NA	-Inf	NA
XP_018593908	PREDICTED: ankyrin repeat and fibronectin type-III domain-containing protein 1-like isoform X1 [Scle	1048	7941176471	9	0	0	0	798	28.3599765860033	0	0	0	Inf	0	NA	NA	Inf	NA
XP_018593911	PREDICTED: ankyrin repeat and fibronectin type-III domain-containing protein 1-like isoform X2 [Scle	703	8225806452	2	2	0	0	547	9.19409356718694	27.8690442528652	0	0	0.32990343995172	3.03118997530413	NA	NA	-1.59988427371258	NA
XP_017539270	PREDICTED: ankyrin repeat and IBR domain-containing protein 1-like [Pygocentrus nattereri]	1050	8431372549	0	1	0	2	593	0	12.8535979817178	0	13.6138487747948	0	Inf	0	Inf	-Inf	-Inf
XP_018605960	PREDICTED: ankyrin repeat and IBR domain-containing protein 1 isoform X1 [Scleropages formosus] >gi|	1098	8870056497	6	4	2	4	1003	15.0423804025461	30.3975417872727	8.98667760093704	16.097731452549	0.494855159927579	2.02079331686942	0.558257393436269	1.79128841240176	-1.01492177299142	-0.840997641982099
XP_019475841	PREDICTED: ankyrin repeat and KH domain-containing protein 1, partial [Meleagris gallopavo]	414	8169642857	4	0	0	2	936	10.7460879941266	0	0	8.6250131660826	Inf	0	0	Inf	Inf	-Inf
XP_018611917	PREDICTED: ankyrin repeat and KH domain-containing protein 1-like isoform X1 [Scleropages formosus]	2590	76.8	2	0	2	0	699	7.19480569563842	0	12.8950466863231	0	Inf	0	Inf	0	Inf	Inf
XP_018611926	PREDICTED: ankyrin repeat and KH domain-containing protein 1-like isoform X10 [Scleropages formosus]	2318	9464285714	2	1	0	0	1035	4.85910065821377	7.36442860208564	0	0	0.659806879903439	1.51559498765206	NA	NA	-0.59988427371258	NA
XP_018611919	PREDICTED: ankyrin repeat and KH domain-containing protein 1-like isoform X3 [Scleropages formosus]	2589	58	4	2	0	0	896	11.225824065293	17.0138026856219	0	0	0.659806879903443	1.51559498765206	NA	NA	-0.599884273712572	NA
XP_018607605	PREDICTED: ankyrin repeat and KH domain-containing protein 1-like isoform X4 [Scleropages formosus]	2612	9065420561	5	0	0	0	800	15.7161536914102	0	0	0	Inf	0	NA	NA	Inf	NA
XP_018611925	PREDICTED: ankyrin repeat and KH domain-containing protein 1-like isoform X9 [Scleropages formosus]	2324	100	2	0	0	1	524	9.59765110925813	0	0	7.7032560338295	Inf	0	0	Inf	Inf	-Inf
XP_018528576	PREDICTED: LOW QUALITY PROTEIN: ankyrin repeat and LEM domain-containing protein 1 [Lates calcarifer	1187	2949308756	2	0	0	0	759	6.62604635210969	0	0	0	Inf	0	NA	NA	Inf	NA
XP_018617847	PREDICTED: ankyrin repeat and LEM domain-containing protein 2 isoform X1 [Scleropages formosus] >gi|	972	7766990291	5	0	2	0	737	17.0595969513272	0	12.2301731801083	0	Inf	0	Inf	0	Inf	Inf
XP_018617852	PREDICTED: ankyrin repeat and LEM domain-containing protein 2 isoform X2 [Scleropages formosus]	858	7739130435	2	0	0	0	471	10.6776415737819	0	0	0	Inf	0	NA	NA	Inf	NA
XP_018598284	PREDICTED: ankyrin repeat and protein kinase domain-containing protein 1 [Scleropages formosus]	754	77.5	4	1	0	0	574	17.5232375653354	13.2790655107293	0	0	1.31961375980688	0.757797493826029	NA	NA	0.400115726287426	NA
XP_020785334	ankyrin repeat and SAM domain-containing protein 1A [Boleophthalmus pectinirostris]	1125	5915492958	5	2	0	0	530	23.7224961379776	28.7629569930514	0	0	0.8247585998793	1.21247599012165	NA	NA	-0.277956178825215	NA
XP_018615975	PREDICTED: ankyrin repeat and SAM domain-containing protein 1A-like isoform X1 [Scleropages formosus	1016	8035714286	3	0	0	0	839	8.99136325611071	0	0	0	Inf	0	NA	NA	Inf	NA
XP_018590410	PREDICTED: ankyrin repeat and SAM domain-containing protein 3 [Scleropages formosus]	650	862745098	5	0	0	0	851	14.7742925418662	0	0	0	Inf	0	NA	NA	Inf	NA
XP_018609492	PREDICTED: LOW QUALITY PROTEIN: ankyrin repeat and SAM domain-containing protein 6 [Scleropages form	751	5401459854	4	0	0	0	817	12.3113076652418	0	0	0	Inf	0	NA	NA	Inf	NA
XP_019897157	PREDICTED: ankyrin repeat and SAM domain-containing protein 6 isoform X1 [Esox lucius]	962	6271186441	2	0	0	0	384	13.0967947428418	0	0	0	Inf	0	NA	NA	Inf	NA
XP_013981307	PREDICTED: ankyrin repeat and SOCS box protein 13-like [Salmo salar] >gi|1158929427|ref|XP_020312758	294	9078947368	5	1	12	8	1960	6.41475660873885	3.88886918528502	27.5927682665506	16.4755353539864	1.6495171997586	0.606237995060825	1.6747721803088	0.597096137467255	0.722043821174784	0.743964858739056
XP_018611480	PREDICTED: ankyrin repeat and SOCS box protein 14 [Scleropages formosus]	594	9368421053	0	2	0	0	449	0	33.9518200586131	0	0	0	Inf	NA	NA	-Inf	NA
XP_018581699	PREDICTED: ankyrin repeat and SOCS box protein 15-like [Scleropages formosus]	797	5032679739	4	0	0	0	799	12.5886587765989	0	0	0	Inf	0	NA	NA	Inf	NA
XP_018612712	PREDICTED: ankyrin repeat and SOCS box protein 16 isoform X1 [Scleropages formosus] >gi|1083324848|r	467	9074074074	1	2	0	0	540	4.6566381307882	28.2303096413283	0	0	0.16495171997586	6.06237995060826	NA	NA	-2.59988427371258	NA
XP_018621605	PREDICTED: ankyrin repeat and SOCS box protein 2-like isoform X1 [Scleropages formosus]	678	9516129032	1	2	0	0	613	4.10209558013969	24.8684620005176	0	0	0.16495171997586	6.06237995060826	NA	NA	-2.59988427371258	NA
XP_018587344	PREDICTED: ankyrin repeat and SOCS box protein 4 [Scleropages formosus]	423	8372093023	2	0	0	0	648	7.76106355131367	0	0	0	Inf	0	NA	NA	Inf	NA
XP_018591487	PREDICTED: ankyrin repeat and SOCS box protein 5 isoform X1 [Scleropages formosus]	329	7857142857	2	0	0	0	584	8.6115910637864	0	0	0	Inf	0	NA	NA	Inf	NA
XP_018594092	PREDICTED: ankyrin repeat and SOCS box protein 5-like isoform X2 [Scleropages formosus]	290	8796992481	0	0	1	0	573	0	0	7.86530334532273	0	NA	NA	Inf	0	NA	Inf
XP_018613823	PREDICTED: ankyrin repeat and SOCS box protein 6 [Scleropages formosus] >gi|1083326891|ref|XP_018613	439	7978723404	2	0	2	0	550	9.14394396591138	0	16.3884320613452	0	Inf	0	Inf	0	Inf	Inf
XP_016428025	PREDICTED: ankyrin repeat and SOCS box protein 7-like isoform X2 [Sinocyclocheilus rhinocerous]	307	8936170213	2	0	1	1	749	6.71451159045562	0	6.01711457526025	5.38919380737871	Inf	0	1.11651478687254	0.89564420620088	Inf	0.159002358017904
XP_018615730	PREDICTED: ankyrin repeat and SOCS box protein 8 [Scleropages formosus]	289	9915966387	1	0	1	3	606	4.14947952248454	0	7.43699474731011	19.982703770924	Inf	0	0.37217159562418	2.68693261860264	Inf	-1.42596014270325
NP_001306230	ankyrin repeat and SOCS box protein 8 isoform c [Homo sapiens] >gi|985482212|ref|NP_001306229.1| ank	85	9761904762	3	0	0	0	1823	4.13809861320729	0	0	0	Inf	0	NA	NA	Inf	NA
XP_021419902	ankyrin repeat and sterile alpha motif domain-containing protein 1B-like [Oncorhynchus mykiss]	174	8983050847	3	1	0	0	537	14.0479586068471	14.1940104341874	0	0	0.989710319855161	1.01039665843471	NA	NA	-0.0149217729914204	NA
XP_018602808	PREDICTED: ankyrin repeat and sterile alpha motif domain-containing protein 1B isoform X4 [Scleropag	1306	8888888889	2	1	0	0	941	5.34449434776967	8.10008884501449	0	0	0.65980687990344	1.51559498765206	NA	NA	-0.599884273712577	NA
XP_018602810	PREDICTED: ankyrin repeat and sterile alpha motif domain-containing protein 1B isoform X6 [Scleropag	1285	9841269841	2	1	0	0	566	8.88545791740505	13.4667554826124	0	0	0.659806879903441	1.51559498765206	NA	NA	-0.599884273712575	NA
XP_014891774	PREDICTED: ankyrin repeat and sterile alpha motif domain-containing protein 1B isoform X7 [Poecilia	794	6842105263	2	1	0	0	645	7.79716152131978	11.8173389196258	0	0	0.659806879903439	1.51559498765206	NA	NA	-0.599884273712579	NA
XP_018621013	PREDICTED: ankyrin repeat and zinc finger domain-containing protein 1 isoform X1 [Scleropages formos	747	6904761905	1	0	0	0	629	3.99774974662262	0	0	0	Inf	0	NA	NA	Inf	NA
XP_018621022	PREDICTED: ankyrin repeat and zinc finger domain-containing protein 1 isoform X2 [Scleropages formos	695	7466666667	0	1	0	0	596	0	12.7888986630178	0	0	0	Inf	NA	NA	-Inf	NA
XP_018584021	PREDICTED: ankyrin repeat domain-containing protein 10 [Scleropages formosus]	413	8260869565	28	0	11	16	1612	43.6776479761275	0	30.7537264178469	40.0645772876095	Inf	0	0.76760391597487	1.30275520901946	Inf	-0.3815660233448
XP_008335887	PREDICTED: ankyrin repeat domain-containing protein 11 [Cynoglossus semilaevis]	2389	9401709402	18	0	4	2	1133	39.9492697539817	0	15.9110990886846	7.12534185653426	Inf	0	2.23302957374507	0.447822103100442	Inf	1.1590023580179
XP_018608104	PREDICTED: ankyrin repeat domain-containing protein 11 isoform X1 [Scleropages formosus]	2816	8266666667	17	1	1	1	893	47.8700314004879	8.53547995874427	5.04682958216117	4.52016367494586	5.60835847917924	0.178305292664948	1.11651478687254	0.89564420620088	2.48757856753776	0.159002358017903
XP_018608105	PREDICTED: ankyrin repeat domain-containing protein 11 isoform X2 [Scleropages formosus]	2772	6241134752	27	6	8	14	1249	54.3585139686885	36.6157739142929	28.8667338150195	45.2450650633893	1.48456547978274	0.673597772289807	0.638008449641449	1.56737736085154	0.570040727729733	-0.648352564039705
XP_018600649	PREDICTED: ankyrin repeat domain-containing protein 12 isoform X1 [Scleropages formosus]	2033	9130434783	5	0	0	1	917	13.710930156083	0	0	4.40186059075971	Inf	0	0	Inf	Inf	-Inf
XP_018600651	PREDICTED: ankyrin repeat domain-containing protein 12 isoform X2 [Scleropages formosus]	2010	6404494382	9	2	4	3	761	29.738845355625	20.0320199820201	23.6889293922204	15.9126392709329	1.48456547978273	0.673597772289808	1.48868638249672	0.671733154650658	0.57004072772973	0.574039857296752
XP_018604569	PREDICTED: ankyrin repeat domain-containing protein 13A [Scleropages formosus]	600	76	3	0	3	2	768	9.82259605713136	0	17.6047610033981	10.5117347961632	Inf	0	1.6747721803088	0.597096137467257	Inf	0.74396485873905
XP_018603720	PREDICTED: ankyrin repeat domain-containing protein 13B isoform X2 [Scleropages formosus]	598	9761904762	3	0	0	0	558	13.5192719926109	0	0	0	Inf	0	NA	NA	Inf	NA
XP_012508127	PREDICTED: ankyrin repeat domain-containing protein 13C [Propithecus coquereli]	379	8333333333	9	10	6	9	1999	11.3212913034671	38.1299830072968	13.5272200606401	18.1733644099749	0.296913095956549	3.36798886144902	0.744343191248361	1.34346630930132	-1.75188736715762	-0.42596014270325
XP_014346332	PREDICTED: ankyrin repeat domain-containing protein 16 isoform X2 [Latimeria chalumnae]	350	8857142857	3	0	0	0	673	11.2091437917933	0	0	0	Inf	0	NA	NA	Inf	NA
XP_018616750	PREDICTED: ankyrin repeat domain-containing protein 22 isoform X1 [Scleropages formosus]	191	7894736842	13	0	1	1	1930	16.9376164135405	0	2.33513928335229	2.09145396980656	Inf	0	1.11651478687254	0.895644206200883	Inf	0.159002358017899
XP_018616751	PREDICTED: ankyrin repeat domain-containing protein 22 isoform X2 [Scleropages formosus]	155	8085106383	6	1	0	0	1109	13.6046055399042	6.87302398842077	0	0	1.97942063971032	0.505198329217355	NA	NA	0.985078227008577	NA
XP_015220839	PREDICTED: ankyrin repeat domain-containing protein 24-like [Lepisosteus oculatus]	1138	3278688525	2	1	2	3	797	6.31012444322617	9.56359297761434	11.3094575078292	15.1938751382434	0.65980687990344	1.51559498765206	0.744343191248359	1.34346630930132	-0.599884273712577	-0.425960142703253
XP_018611237	PREDICTED: LOW QUALITY PROTEIN: ankyrin repeat domain-containing protein 26-like [Scleropages formos	2199	5135135135	3	2	0	0	519	14.5351710440788	29.3725765054283	0	0	0.49485515992758	2.02079331686942	NA	NA	-1.01492177299142	NA
XP_019899775	PREDICTED: ankyrin repeat domain-containing protein 26 isoform X6 [Esox lucius]	2125	4888888889	2	0	0	0	771	6.52291722600682	0	0	0	Inf	0	NA	NA	Inf	NA
XP_018594266	PREDICTED: ankyrin repeat domain-containing protein 27-like [Scleropages formosus]	1037	7592592593	5	2	0	0	679	18.5168232004833	22.4512035439135	0	0	0.824758599879301	1.21247599012165	NA	NA	-0.277956178825213	NA
XP_019912118	PREDICTED: ankyrin repeat domain-containing protein 27 isoform X1 [Esox lucius] >gi|1137533835|ref|X	1025	8428571429	4	4	4	3	708	14.2066926024047	43.0631841986363	25.4622532026549	17.1038396683333	0.329903439951721	3.03118997530412	1.48868638249671	0.671733154650662	-1.59988427371257	0.574039857296742
XP_018580929	PREDICTED: ankyrin repeat domain-containing protein 33B-like [Scleropages formosus]	458	5391304348	2	4	0	0	834	6.03017887440199	36.557235506756	0	0	0.16495171997586	6.06237995060824	NA	NA	-2.59988427371258	NA
XP_020514464	ankyrin repeat domain-containing protein 34A [Labrus bergylta]	531	9082568807	3	3	0	0	596	12.6573049863706	38.3666959890535	0	0	0.32990343995172	3.03118997530413	NA	NA	-1.59988427371258	NA
XP_015205382	PREDICTED: ankyrin repeat domain-containing protein 36B-like [Lepisosteus oculatus]	531	5428571429	1	0	0	0	639	3.93518715277876	0	0	0	Inf	0	NA	NA	Inf	NA
XP_018616984	PREDICTED: ankyrin repeat domain-containing protein 40 [Scleropages formosus]	387	654676259	3	0	4	8	1071	7.04365431547795	0	16.8321897922313	30.1513065301711	Inf	0	0.55825739343627	1.79128841240176	Inf	-0.840997641982096
XP_018588956	PREDICTED: ankyrin repeat domain-containing protein 46 [Scleropages formosus]	228	981981982	3	0	6	7	985	7.658633270941	0	27.4527034530148	28.6858305909509	Inf	0	0.957012674462175	1.04491824056769	Inf	-0.0633900633185467
XP_018604049	PREDICTED: ankyrin repeat domain-containing protein 49 [Scleropages formosus]	224	8076923077	3	2	1	2	1137	6.63478783806235	13.4075349220029	3.96378084157425	7.10027469081206	0.494855159927579	2.02079331686942	0.558257393436269	1.79128841240176	-1.01492177299142	-0.840997641982099
XP_007639762	PREDICTED: LOW QUALITY PROTEIN: ankyrin repeat domain-containing protein 50-like [Cricetulus griseus	329	7066666667	7	4	11	13	1361	12.933205095062	22.4017152186881	36.4254276161419	38.5559001487484	0.57733101991551	1.73210855731664	0.944743281199838	1.05848860732832	-0.792529351654974	-0.0820057414858954
XP_008289346	PREDICTED: ankyrin repeat domain-containing protein 50 isoform X1 [Stegastes partitus] >gi|657527947	1426	7757847534	2	0	2	0	764	6.58268217441264	0	11.7979550179841	0	Inf	0	Inf	0	Inf	Inf
XP_004415373	PREDICTED: ankyrin repeat domain-containing protein 50 isoform X2 [Odobenus rosmarus divergens]	1250	7611940299	2	0	1	1	938	5.36158761327426	0	4.80471089218542	4.30331147305614	Inf	0	1.11651478687254	0.895644206200882	Inf	0.159002358017901
XP_018593982	PREDICTED: ankyrin repeat domain-containing protein 54 isoform X2 [Scleropages formosus]	306	899408284	0	0	1	3	621	0	0	7.25735719302725	19.5000297667954	NA	NA	0.37217159562418	2.68693261860264	NA	-1.42596014270325
XP_016360413	PREDICTED: ankyrin repeat domain-containing protein 55-like isoform X3 [Sinocyclocheilus anshuiensis	555	7755102041	0	0	2	0	501	0	0	17.9912926821155	0	NA	NA	Inf	0	NA	Inf
XP_013999677	PREDICTED: ankyrin repeat domain-containing protein 6-like isoform X6 [Salmo salar]	760	7837837838	1	1	0	2	1111	2.26335246680975	6.86065130797357	0	7.26643773488147	0.32990343995172	3.03118997530412	0	Inf	-1.59988427371258	-Inf
XP_018611206	PREDICTED: ankyrin repeat domain-containing protein 7-like [Scleropages formosus]	501	7333333333	0	2	0	0	475	0	32.0934046448785	0	0	0	Inf	NA	NA	-Inf	NA
XP_018611943	PREDICTED: ankyrin repeat domain-containing protein SOWAHA [Scleropages formosus]	519	5526315789	8	9	0	1	939	21.4235108892492	73.0560728737249	0	4.29872860673765	0.293247502179306	3.41008872221715	0	Inf	-1.76980927515489	-Inf
XP_018584785	PREDICTED: ankyrin repeat domain-containing protein SOWAHC-like [Scleropages formosus]	635	6656804734	7	1	6	1	1004	17.5319642772703	7.5918163378074	26.9331801804976	4.02042446387117	2.30932407966204	0.433027139329161	6.69908872123524	0.149274034366813	1.20747064834503	2.74396485873906
XP_018588863	PREDICTED: ankyrin repeat domain-containing protein SOWAHD, partial [Scleropages formosus]	204	6277372263	0	0	4	3	1041	0	0	17.3172673078575	11.6325825986359	NA	NA	1.48868638249671	0.671733154650662	NA	0.574039857296742
XP_018592260	PREDICTED: ankyrin repeat family A protein 2 [Scleropages formosus]	315	100	1	1	0	0	634	3.96622175177544	12.0223716138149	0	0	0.329903439951719	3.03118997530413	NA	NA	-1.59988427371258	NA
XP_018955020	PREDICTED: ankyrin repeat family A protein 2-like isoform X2 [Cyprinus carpio]	310	100	2	1	0	0	481	10.4556531834745	15.8465355575024	0	0	0.659806879903435	1.51559498765207	NA	NA	-0.599884273712588	NA
XP_018602873	PREDICTED: ankyrin repeat, SAM and basic leucine zipper domain-containing protein 1 [Scleropages for	472	6825396825	2	0	0	0	561	8.96465094697194	0	0	0	Inf	0	NA	NA	Inf	NA
XP_007250134	PREDICTED: ankyrin-1-like, partial [Astyanax mexicanus]	390	9696969697	3	6	0	0	775	9.73387583467985	59.0104537018733	0	0	0.16495171997586	6.06237995060825	NA	NA	-2.59988427371258	NA
XP_014016744	PREDICTED: ankyrin-1-like isoform X17 [Salmo salar]	1644	8636363636	2	0	0	0	721	6.9752693221238	0	0	0	Inf	0	NA	NA	Inf	NA
XP_015326997	PREDICTED: ankyrin-1-like isoform X2 [Bos taurus]	243	5660377358	2	0	0	0	996	5.04936664784263	0	0	0	Inf	0	NA	NA	Inf	NA
XP_018608405	PREDICTED: ankyrin-1-like isoform X6 [Scleropages formosus]	1997	9714285714	5	0	0	0	567	22.1744672894676	0	0	0	Inf	0	NA	NA	Inf	NA
XP_006784362	PREDICTED: ankyrin-1-like isoform X9 [Neolamprologus brichardi]	1620	9310344828	2	0	0	0	759	6.62604635210969	0	0	0	Inf	0	NA	NA	Inf	NA
XP_011490589	ankyrin-2-like [Oryzias latipes]	158	9411764706	3	9	0	0	747	10.0987332956853	91.8335373874534	0	0	0.10996781331724	9.09356992591234	NA	NA	-3.18484677443373	NA
XP_015464157	PREDICTED: ankyrin-2 isoform X16 [Astyanax mexicanus]	3494	7551020408	3	1	0	0	574	13.1424281740015	13.2790655107293	0	0	0.989710319855159	1.01039665843471	NA	NA	-0.0149217729914236	NA
XP_016099330	PREDICTED: ankyrin-2-like isoform X17 [Sinocyclocheilus grahami]	1460	9743589744	2	0	0	0	765	6.57407736111275	0	0	0	Inf	0	NA	NA	Inf	NA
XP_017327119	PREDICTED: ankyrin-2-like isoform X2 [Ictalurus punctatus]	3420	9230769231	3	0	0	0	164	45.9984986090054	0	0	0	Inf	0	NA	NA	Inf	NA
XP_019955664	PREDICTED: ankyrin-2 isoform X4 [Paralichthys olivaceus]	3478	50	5	0	0	0	1126	11.1660061750694	0	0	0	Inf	0	NA	NA	Inf	NA
XP_016888990	PREDICTED: ankyrin-2-like isoform X8 [Cynoglossus semilaevis]	3369	7446808511	3	0	0	0	943	7.99973888852268	0	0	0	Inf	0	NA	NA	Inf	NA
XP_018604806	PREDICTED: ankyrin-3-like [Scleropages formosus]	3801	6910299003	23	11	0	0	1430	40.4443675415311	58.6321815627587	0	0	0.689798101717233	1.44969955340632	NA	NA	-0.535753936292861	NA
XP_017164395	PREDICTED: ankyrin-3 isoform X1 [Poecilia reticulata]	4694	9411764706	2	0	0	0	698	7.20511344018805	0	0	0	Inf	0	NA	NA	Inf	NA
XP_018616510	PREDICTED: ankyrin-3 isoform X15 [Scleropages formosus]	2025	5146443515	5	0	0	0	603	20.8506184960666	0	0	0	Inf	0	NA	NA	Inf	NA
XP_018616511	PREDICTED: ankyrin-3 isoform X16 [Scleropages formosus]	2005	8780487805	3	0	0	0	717	10.5212744377641	0	0	0	Inf	0	NA	NA	Inf	NA
XP_018616513	PREDICTED: ankyrin-3 isoform X18 [Scleropages formosus]	4500	8230769231	2	0	0	0	438	11.4821214183819	0	0	0	Inf	0	NA	NA	Inf	NA
XP_017284698	PREDICTED: ankyrin-3-like isoform X29 [Kryptolebias marmoratus]	2225	9230769231	4	0	0	0	619	16.2493349959653	0	0	0	Inf	0	NA	NA	Inf	NA
XP_021436329	ankyrin-3-like isoform X36 [Oncorhynchus mykiss]	2105	9693877551	0	2	0	1	374	0	40.760340123843	0	10.7927972238681	0	Inf	0	Inf	-Inf	-Inf
XP_017338831	PREDICTED: ankyrin-3 isoform X4 [Ictalurus punctatus]	1997	87.5	1	3	0	0	488	5.15283727587219	46.8576860849916	0	0	0.10996781331724	9.09356992591238	NA	NA	-3.18484677443373	NA
XP_021335936	ankyrin-3 isoform X42 [Danio rerio]	1536	9756097561	3	0	0	0	948	7.95754617286591	0	0	0	Inf	0	NA	NA	Inf	NA
XP_018616502	PREDICTED: ankyrin-3 isoform X7 [Scleropages formosus]	3641	80	0	3	0	1	419	0	54.5741069438566	0	9.63366625710419	0	Inf	0	Inf	-Inf	-Inf
XP_018616503	PREDICTED: ankyrin-3 isoform X8 [Scleropages formosus]	3642	6395348837	1	2	0	0	616	4.08211784192472	24.7473493609047	0	0	0.16495171997586	6.06237995060826	NA	NA	-2.59988427371258	NA
XP_016892756	PREDICTED: ankyrin-3 isoform X9 [Cynoglossus semilaevis]	1768	9545454545	2	1	0	0	586	8.58219996800556	13.0071392545369	0	0	0.659806879903441	1.51559498765206	NA	NA	-0.599884273712576	NA
XP_012685832	PREDICTED: annexin A1 [Clupea harengus] >gi|831307151|ref|XP_012685833.1| PREDICTED: annexin A1 [Clu	337	7685459941	142	2	145	67	1431	249.525514932802	10.6529470344635	456.665778089545	188.990854532275	23.4231442365721	0.0426928165535792	2.41633797158982	0.413849391830751	4.54986284579211	1.27282225757507
XP_018616852	PREDICTED: annexin A11 [Scleropages formosus]	492	8624641834	100	2	27	44	2717	92.5500401408034	5.61073507777595	44.7862009773603	65.3685208376786	16.495171997586	0.0606237995060825	0.685134073762694	1.45956833603106	4.04397191606215	-0.545541758455926
XP_017558845	PREDICTED: annexin A13 isoform X2 [Pygocentrus nattereri]	316	8974358974	2	0	1	1	675	7.45062100926112	0	6.67676861758507	5.98000912848393	Inf	0	1.11651478687254	0.89564420620088	Inf	0.159002358017902
NP_001117994	annexin A1a [Oncorhynchus mykiss]	339	5648148148	3	0	1	3	1199	6.29170456370049	0	3.75881469296908	10.0996818058215	Inf	0	0.372171595624179	2.68693261860264	Inf	-1.42596014270325
XP_018619402	PREDICTED: annexin A2 isoform X1 [Scleropages formosus]	364	926686217	315	9	39	27	1746	453.66216841184	39.2896062018486	100.667774259981	62.4201983772163	11.5466203983102	0.0866054278658321	1.61274358103811	0.620061373523687	3.52939874323239	0.689517074716681
XP_018619403	PREDICTED: annexin A2 isoform X2 [Scleropages formosus]	338	81.25	4	0	0	1	844	11.9174625148134	0	0	4.78259023901263	Inf	0	0	Inf	Inf	-Inf
XP_016338893	PREDICTED: annexin A3-like [Sinocyclocheilus anshuiensis]	340	6158536585	2	0	1	3	920	5.4664882404905	0	4.8987161052934	13.1625200925869	Inf	0	0.37217159562418	2.68693261860264	Inf	-1.42596014270325
XP_018592224	PREDICTED: annexin A3 isoform X1 [Scleropages formosus] >gi|1083287134|ref|XP_018592225.1| PREDICTED	341	8440860215	2	0	4	1	635	7.91995146653741	0	28.3894098700468	6.35670261689237	Inf	0	4.46605914749016	0.22391105155022	Inf	2.1590023580179
XP_005952793	PREDICTED: annexin A4-like, partial [Haplochromis burtoni]	168	7647058824	33	3	114	83	1612	51.4772279718646	14.1852052167965	318.720437421322	207.834994679474	3.62893783946891	0.275562725027649	1.53352633377674	0.652091834339237	1.85954734492472	0.61685294083572
XP_015458453	PREDICTED: annexin A5-like [Astyanax mexicanus]	333	6323529412	4	4	5	8	1466	6.86107664563609	20.7972267480454	15.3711419402112	22.0273187543064	0.32990343995172	3.03118997530413	0.697821741795338	1.43303072992141	-1.59988427371258	-0.519069547094733
XP_017316272	PREDICTED: annexin A5 isoform X1 [Ictalurus punctatus] >gi|1042347325|ref|XP_017316273.1| PREDICTED:	321	8653846154	1	1	0	3	1029	2.44371680332909	7.40736987673337	0	11.7682395385617	0.32990343995172	3.03118997530412	0	Inf	-1.59988427371258	-Inf
XP_018601846	PREDICTED: annexin A5 isoform X2 [Scleropages formosus]	332	8333333333	29	0	23	32	1288	56.6171996336516	0	80.4789074441058	100.285867372091	Inf	0	0.802495003064636	1.24611367819253	Inf	-0.317435685925088
XP_018591187	PREDICTED: annexin A6-like [Scleropages formosus]	675	8033472803	45	0	10	3	1432	79.0197671635149	0	31.4721984418291	8.45636765724858	Inf	0	3.7217159562418	0.268693261860264	Inf	1.89596795218411
XP_017542896	PREDICTED: annexin A6 isoform X2 [Pygocentrus nattereri]	662	90625	2	2	0	0	573	8.77690956588352	26.604480290257	0	0	0.32990343995172	3.03118997530412	NA	NA	-1.59988427371258	NA
XP_018600721	PREDICTED: annexin A6 isoform X3 [Scleropages formosus]	540	578125	3	0	0	0	937	8.05096453775548	0	0	0	Inf	0	NA	NA	Inf	NA
XP_018617862	PREDICTED: anoctamin-1-like [Scleropages formosus]	912	657807309	15	2	0	0	1435	26.2848563480031	10.6232524085835	0	0	2.47427579963789	0.404158663373885	NA	NA	1.30700632189594	NA
XP_017349216	PREDICTED: anoctamin-1-like isoform X3 [Ictalurus punctatus] >gi|1042305559|ref|XP_017349217.1| PRED	1047	7714285714	0	2	0	0	860	0	17.7260083794387	0	0	0	Inf	NA	NA	-Inf	NA
XP_018619108	PREDICTED: anoctamin-1 isoform X4 [Scleropages formosus]	936	9794238683	1	1	2	4	1699	1.48003801684852	4.48627639974022	5.30526052603876	9.5032517050657	0.329903439951721	3.03118997530412	0.558257393436269	1.79128841240176	-1.59988427371257	-0.840997641982098
XP_018594759	PREDICTED: anoctamin-10-like isoform X1 [Scleropages formosus]	672	9259259259	4	0	0	0	793	12.6839071406085	0	0	0	Inf	0	NA	NA	Inf	NA
XP_018582681	PREDICTED: anoctamin-10 isoform X2 [Scleropages formosus]	658	8025210084	2	1	3	0	971	5.17937093846679	7.84982863353103	13.9242599903293	0	0.65980687990344	1.51559498765206	Inf	0	-0.599884273712578	Inf
XP_018946712	PREDICTED: LOW QUALITY PROTEIN: anoctamin-2-like [Cyprinus carpio]	997	6933333333	2	0	0	0	720	6.9849571961823	0	0	0	Inf	0	NA	NA	Inf	NA
XP_018619348	PREDICTED: anoctamin-3-like [Scleropages formosus]	963	100	5	3	0	0	868	14.4849342777974	26.3439525454791	0	0	0.549839066586201	1.81871398518247	NA	NA	-0.862918679546369	NA
XP_020507358	anoctamin-4 [Labrus bergylta]	1135	60	2	0	0	0	543	9.26182169659532	0	0	0	Inf	0	NA	NA	Inf	NA
XP_015207454	PREDICTED: anoctamin-4 isoform X5 [Lepisosteus oculatus]	784	9583333333	4	1	0	0	1516	6.63478783806235	5.02782559575108	0	0	1.31961375980688	0.757797493826031	NA	NA	0.400115726287423	NA
XP_020331021	anoctamin-5-like [Oncorhynchus kisutch]	271	6435643564	0	2	1	0	575	0	26.5119429675083	7.83794576846943	0	0	Inf	Inf	0	-Inf	Inf
XP_020782076	anoctamin-6 [Boleophthalmus pectinirostris]	917	75	3	0	0	0	581	12.984085665881	0	0	0	Inf	0	NA	NA	Inf	NA
XP_018606826	PREDICTED: anoctamin-6 isoform X1 [Scleropages formosus]	924	7692307692	12	0	0	0	1263	23.8915400534502	0	0	0	Inf	0	NA	NA	Inf	NA
XP_014063926	PREDICTED: anoctamin-6-like isoform X2 [Salmo salar]	911	5278688525	14	0	0	1	1475	23.8672435720399	0	0	2.73661434693333	Inf	0	0	Inf	Inf	-Inf
XP_010776665	PREDICTED: anoctamin-7-like [Notothenia coriiceps]	196	7816091954	1	1	0	0	744	3.37981799815273	10.244870434353	0	0	0.32990343995172	3.03118997530412	NA	NA	-1.59988427371258	NA
XP_018618733	PREDICTED: anoctamin-9-like isoform X2 [Scleropages formosus]	784	8046875	3	5	0	0	751	10.044945102366	50.7468948279536	0	0	0.197942063971032	5.05198329217355	NA	NA	-2.33684986787879	NA
XP_018616179	PREDICTED: anosmin-1-like, partial [Scleropages formosus]	626	5961538462	2	7	6	6	1152	4.36559824761394	46.3153517553042	23.4730146711975	21.0234695923263	0.0942581257004914	10.6091649135644	1.11651478687254	0.89564420620088	-3.40723919577018	0.159002358017903
XP_016367488	PREDICTED: anosmin-1-like isoform X1 [Sinocyclocheilus rhinocerous]	640	7155172414	0	0	0	1	739	0	0	0	5.46211929868289	NA	NA	0	Inf	NA	-Inf
XP_018597048	PREDICTED: anosmin-1-like isoform X3 [Scleropages formosus]	654	8545454545	1	4	0	0	580	4.33549067349246	52.5667834700595	0	0	0.08247585998793	12.1247599012165	NA	NA	-3.59988427371258	NA
XP_018596163	PREDICTED: anterior gradient protein 2 homolog [Scleropages formosus]	169	9130434783	36	1	0	0	799	113.29792898939	9.53965407153771	0	0	11.8765238382619	0.0841997215362257	NA	NA	3.57004072772973	NA
XP_019724333	PREDICTED: anterior gradient protein 2 homolog isoform X2 [Hippocampus comes] >gi|1129920180|ref|XP_	167	4742268041	2	0	0	0	681	7.38497677129406	0	0	0	Inf	0	NA	NA	Inf	NA
XP_018591109	PREDICTED: anterior gradient protein 3-like [Scleropages formosus] >gi|1083285059|ref|XP_018591110.1	163	7530120482	79	1	0	0	3160	62.8646147656407	2.41208341872109	0	0	26.0623717561858	0.0383694933582801	NA	NA	4.70389647446452	NA
XP_022061559	anthrax toxin receptor 1-like [Acanthochromis polyacanthus]	576	7291666667	6	1	2	2	1178	12.8077313614209	6.47044448485453	7.65164485037339	6.85315137814373	1.97942063971033	0.505198329217353	1.11651478687254	0.895644206200881	0.985078227008582	0.159002358017902
XP_018589982	PREDICTED: anthrax toxin receptor 1-like isoform X2 [Scleropages formosus]	586	9666666667	0	1	0	0	527	0	14.4633464955572	0	0	0	Inf	NA	NA	-Inf	NA
XP_018592325	PREDICTED: anthrax toxin receptor 2 [Scleropages formosus] >gi|1083287326|ref|XP_018592326.1| PREDIC	487	8483606557	31	3	101	67	3684	21.1596423206825	6.20698990485231	123.558279181287	73.4109426806965	3.40900221283443	0.293340965352013	1.68310438021084	0.594140215994645	1.76934953595314	0.751124650311921
XP_018595108	PREDICTED: anti-apoptotic protein NR13-like [Scleropages formosus] >gi|1083292427|ref|XP_018595109.1	176	8806818182	13	2	3	9	954	34.2658277548566	15.9794205516952	14.1723862165721	38.080246808742	2.14437235968619	0.466336919277556	0.37217159562418	2.68693261860264	1.10055544442852	-1.42596014270325
XP_018581911	PREDICTED: antigen KI-67 [Scleropages formosus]	2063	5093167702	19	2	1	2	1028	46.4757852352986	14.8291509789078	4.38406499695518	7.85312482826198	3.13408267954135	0.31907262897938	0.558257393436269	1.79128841240176	1.64804323973101	-0.840997641982099
XP_018595212	PREDICTED: antigen peptide transporter 1 [Scleropages formosus]	727	8611111111	7	0	0	1	571	30.8267813211548	0	0	7.06918767377698	Inf	0	0	Inf	Inf	-Inf
XP_018600989	PREDICTED: antigen peptide transporter 2-like [Scleropages formosus]	715	6363636364	16	8	3	0	997	40.3544167001104	61.16095168031	13.5611398702204	0	0.65980687990344	1.51559498765206	Inf	0	-0.599884273712578	Inf
XP_018595023	PREDICTED: antigen WC1.1-like [Scleropages formosus]	194	7027027027	14	5	1	2	1554	22.6539152308615	24.5244002675632	2.90014080879661	5.19498862513083	0.923729631864814	1.0825678483229	0.55825739343627	1.79128841240176	-0.114457446542339	-0.840997641982095
XP_015199552	PREDICTED: antigen WC1.1-like isoform X3 [Lepisosteus oculatus]	1219	3611111111	1	1	0	0	969	2.59503053728135	7.86603055021531	0	0	0.32990343995172	3.03118997530413	NA	NA	-1.59988427371258	NA
XP_018582251	PREDICTED: antithrombin-III [Scleropages formosus] >gi|1083382825|ref|XP_018582252.1| PREDICTED: ant	454	8348017621	1	0	63	123	1610	1.56185378299728	0	176.353779790562	308.379042169179	Inf	0	0.571873427422519	1.74863868829696	Inf	-0.806232223821422
XP_018618502	PREDICTED: antizyme inhibitor 1-like [Scleropages formosus]	447	8761061947	7	3	7	7	1312	13.4162287609599	17.4287734828322	24.0455272241536	21.5362371433587	0.769774693220681	1.29908141798748	1.11651478687254	0.89564420620088	-0.377491852376127	0.159002358017903
XP_010139039	PREDICTED: AP-1 complex subunit beta-1-like, partial [Buceros rhinoceros silvestris]	246	9939393939	4	2	0	0	1225	8.21088845918573	12.4443813929121	0	0	0.659806879903438	1.51559498765207	NA	NA	-0.599884273712582	NA
XP_018604588	PREDICTED: AP-1 complex subunit beta-1 isoform X1 [Scleropages formosus]	957	9523809524	2	0	8	2	1587	3.16897869013942	0	22.7186833868679	5.08696428699011	Inf	0	4.46605914749015	0.22391105155022	Inf	2.1590023580179
XP_019131085	PREDICTED: AP-1 complex subunit beta-1 isoform X2 [Larimichthys crocea]	949	7142857143	2	0	1	2	463	10.8621364605859	0	9.73394992844476	17.4363117137221	Inf	0	0.558257393436268	1.79128841240177	Inf	-0.840997641982102
XP_021331927	AP-1 complex subunit beta-1 isoform X5 [Danio rerio]	973	9965986395	1	0	3	9	1574	1.59757597879646	0	8.5898706801841	23.0804037201651	Inf	0	0.37217159562418	2.68693261860264	Inf	-1.42596014270325
XP_020508827	AP-1 complex subunit gamma-like 2 [Labrus bergylta]	109	9024390244	3	1	0	0	950	7.94079344408093	8.02335116121961	0	0	0.98971031985516	1.01039665843471	NA	NA	-0.0149217729914215	NA
XP_016119355	PREDICTED: AP-1 complex subunit gamma-1-like [Sinocyclocheilus grahami]	126	95	20	2	3	1	1468	34.2586456488505	10.3844463258292	9.21012019796306	2.74966359790644	3.2990343995172	0.303118997530413	3.34954436061762	0.298548068733627	1.72204382117478	1.74396485873906
XP_019742262	PREDICTED: AP-1 complex subunit gamma-1 isoform X1 [Hippocampus comes]	823	594095941	3	0	6	1	1053	7.16405866275108	0	25.6798792984041	3.8333391849256	Inf	0	6.69908872123522	0.149274034366814	Inf	2.74396485873906
XP_019214198	PREDICTED: AP-1 complex subunit gamma-1 isoform X2 [Oreochromis niloticus]	825	9884057971	8	0	14	6	1132	17.7709158348101	0	55.7380419047517	21.3949089844169	Inf	0	2.60520116936926	0.383847516943235	Inf	1.38139477935435
XP_019109775	PREDICTED: AP-1 complex subunit mu-1-like [Larimichthys crocea]	397	9948186529	8	0	9	6	1998	10.0684067692718	0	20.3009856615762	12.1216401253053	Inf	0	1.6747721803088	0.597096137467256	Inf	0.743964858739052
XP_018617090	PREDICTED: AP-1 complex subunit mu-2 [Scleropages formosus]	424	9723320158	21	0	5	9	1205	43.8226360192018	0	18.7004930160578	30.1481788012779	Inf	0	0.620285992706967	1.61215957116158	Inf	-0.688994548537045
XP_019749946	PREDICTED: AP-1 complex subunit mu-2-like isoform X1 [Hippocampus comes] >gi|1129986446|ref|XP_01974	423	8472222222	0	0	1	1	998	0	0	4.51585051790574	4.04459535243152	NA	NA	1.11651478687254	0.89564420620088	NA	0.159002358017903
XP_018607688	PREDICTED: AP-1 complex subunit sigma-1A isoform X1 [Scleropages formosus]	158	100	33	0	18	24	1872	44.3276129757723	0	43.334796316057	51.7500789964956	Inf	0	0.837386090154404	1.19419227493451	Inf	-0.256035141260941
XP_015247546	PREDICTED: AP-1 complex subunit sigma-2 isoform X3 [Cyprinodon variegatus]	174	9675324675	3	0	0	3	723	10.4339609569528	0	0	16.7489882229322	Inf	0	0	Inf	Inf	-Inf
XP_015247547	PREDICTED: AP-1 complex subunit sigma-2 isoform X4 [Cyprinodon variegatus]	170	100	2	0	2	1	550	9.14394396591138	0	16.3884320613452	7.33910211223028	Inf	0	2.23302957374508	0.44782210310044	Inf	1.1590023580179
XP_018604442	PREDICTED: AP-1 complex subunit sigma-3 isoform X1 [Scleropages formosus]	154	9480519481	3	0	75	35	1917	3.93518715277876	0	176.323114901014	73.6972955975133	Inf	0	2.39253168615543	0.417967296227078	Inf	1.25853803156881
XP_018615271	PREDICTED: AP-1 complex-associated regulatory protein-like isoform X2 [Scleropages formosus]	289	609929078	1	0	0	5	706	3.56173454762837	0	0	28.5871541198772	Inf	0	0	Inf	Inf	-Inf
XP_018615272	PREDICTED: AP-1 complex-associated regulatory protein-like isoform X3 [Scleropages formosus]	251	9285714286	1	0	0	0	663	3.79273693910351	0	0	0	Inf	0	NA	NA	Inf	NA
XP_013923193	PREDICTED: AP-2 complex subunit alpha-1-like [Thamnophis sirtalis]	356	9938271605	0	0	3	1	804	0	0	16.816488122649	5.02053005189883	NA	NA	3.34954436061762	0.298548068733627	NA	1.74396485873906
XP_018619934	PREDICTED: AP-2 complex subunit alpha-1 isoform X3 [Scleropages formosus]	942	9063670412	0	0	0	3	803	0	0	0	15.0803468059526	NA	NA	0	Inf	NA	-Inf
XP_017552929	PREDICTED: AP-2 complex subunit alpha-1 isoform X5 [Pygocentrus nattereri]	941	8467741935	0	0	0	2	963	0	0	0	8.38319036703355	NA	NA	0	Inf	NA	-Inf
XP_018621193	PREDICTED: AP-2 complex subunit alpha-2 [Scleropages formosus]	942	9069767442	7	1	0	3	1052	16.7320267437067	7.2454216760063	0	11.5109491303992	2.30932407966205	0.433027139329159	0	Inf	1.20747064834503	-Inf
XP_018619532	PREDICTED: AP-2 complex subunit alpha-2-like isoform X1 [Scleropages formosus]	937	9251336898	1	0	11	4	1484	1.69446400985555	0	33.4063389390628	10.8800705167834	Inf	0	3.07041566389949	0.325688802254864	Inf	1.61843397665521
XP_018619533	PREDICTED: AP-2 complex subunit alpha-2-like isoform X2 [Scleropages formosus]	867	6615384615	10	0	1	0	1048	23.9941277731453	0	4.30039963441787	0	Inf	0	Inf	0	Inf	Inf
XP_018597588	PREDICTED: AP-2 complex subunit beta [Scleropages formosus]	951	8820058997	6	0	1	5	1072	14.0741674848449	0	4.20412203066224	18.8269876946206	Inf	0	0.223302957374507	4.47822103100441	Inf	-2.16292573686946
XP_010869196	PREDICTED: AP-2 complex subunit beta isoform X1 [Esox lucius] >gi|1137501259|ref|XP_019903859.1| PRE	952	7588652482	0	0	6	0	1229	0	0	22.0023701393161	0	NA	NA	Inf	0	NA	Inf
NP_001080803	AP-2 complex subunit mu [Xenopus laevis] >gi|148232844|ref|NP_001085100.1| adaptor-related protein c	435	9655172414	4	1	7	0	850	11.833339250003	8.96727482724545	37.11497849187	0	1.31961375980688	0.757797493826029	Inf	0	0.400115726287427	Inf
XP_017321272	PREDICTED: AP-2 complex subunit mu-B [Ictalurus punctatus]	437	994100295	3	0	2	9	1067	7.07005976745725	0	8.44764539244597	34.0473809330271	Inf	0	0.248114397082786	4.03039892790396	Inf	-2.01092264342441
XP_019123836	PREDICTED: AP-2 complex subunit sigma-like [Larimichthys crocea]	96	8541666667	2	1	0	0	737	6.82383878053088	10.3421758523184	0	0	0.659806879903438	1.51559498765207	NA	NA	-0.599884273712583	NA
XP_019943775	PREDICTED: AP-2 complex subunit sigma isoform X1 [Paralichthys olivaceus]	154	9666666667	7	1	2	5	2073	8.49112018059788	3.67688548150441	4.34811270320301	9.73590487633057	2.30932407966204	0.433027139329161	0.446605914749015	2.2391105155022	1.20747064834502	-1.16292573686946
XP_013860130	PREDICTED: AP-3 complex subunit beta-1, partial [Austrofundulus limnaeus]	1005	9777777778	3	0	0	0	1032	7.30983892623729	0	0	0	Inf	0	NA	NA	Inf	NA
XP_018592327	PREDICTED: AP-3 complex subunit beta-1 isoform X1 [Scleropages formosus]	1113	8762886598	0	0	4	0	574	0	0	31.4064029050169	0	NA	NA	Inf	0	NA	Inf
XP_021420702	AP-3 complex subunit beta-2 isoform X10 [Oncorhynchus mykiss]	1142	8536585366	2	1	0	0	660	7.61995330492615	11.5487630350888	0	0	0.659806879903442	1.51559498765206	NA	NA	-0.599884273712573	NA
XP_019474848	PREDICTED: AP-3 complex subunit beta-2 isoform X4 [Meleagris gallopavo]	1014	8305084746	2	1	0	0	598	8.40998190844692	12.7461264266867	0	0	0.659806879903439	1.51559498765207	NA	NA	-0.59988427371258	NA
XP_016380394	PREDICTED: AP-3 complex subunit delta-1-like [Sinocyclocheilus rhinocerous]	1187	9411764706	0	0	3	0	627	0	0	21.5637263965068	0	NA	NA	Inf	0	NA	Inf
XP_006800492	PREDICTED: AP-3 complex subunit delta-1-like isoform X1 [Neolamprologus brichardi]	1263	9024390244	2	0	0	0	624	8.05956599559496	0	0	0	Inf	0	NA	NA	Inf	NA
XP_018583811	PREDICTED: AP-3 complex subunit delta-1 isoform X2 [Scleropages formosus]	1236	8134328358	14	1	4	1	1329	26.489228193197	5.73527735376872	13.5645412095408	3.03725068602457	4.61864815932408	0.21651356966458	4.46605914749016	0.22391105155022	2.20747064834503	2.1590023580179
XP_017557776	PREDICTED: AP-3 complex subunit delta-1 isoform X3 [Pygocentrus nattereri]	1241	8484848485	2	1	0	0	527	9.54301552419593	14.4633464955572	0	0	0.659806879903439	1.51559498765207	NA	NA	-0.599884273712581	NA
XP_020324166	AP-3 complex subunit mu-1-like [Oncorhynchus kisutch]	419	8461538462	8	0	24	10	1372	14.6623008199745	0	78.836480761573	29.4205988464042	Inf	0	2.67963548849409	0.373185085917034	Inf	1.4220367638517
XP_004855343	AP-3 complex subunit mu-2 isoform X2 [Heterocephalus glaber]	409	7058823529	0	1	0	0	940	0	8.10870596080706	0	0	0	Inf	NA	NA	-Inf	NA
XP_006254755	PREDICTED: AP-3 complex subunit sigma-1 isoform X1 [Rattus norvegicus] >gi|829761443|ref|XP_01261916	209	9527559055	5	0	12	12	1146	10.9711369573544	0	47.1918200719364	42.2670802275043	Inf	0	1.11651478687254	0.895644206200881	Inf	0.159002358017901
XP_018618928	PREDICTED: AP-3 complex subunit sigma-2 [Scleropages formosus]	192	100	7	0	14	6	1540	11.4299299573892	0	40.9710801533629	15.7266473833506	Inf	0	2.60520116936925	0.383847516943235	Inf	1.38139477935435
XP_012674518	PREDICTED: AP-4 complex accessory subunit tepsin-like [Clupea harengus]	143	8518518519	3	1	0	0	589	12.8077313614209	12.9408889697091	0	0	0.98971031985516	1.01039665843471	NA	NA	-0.014921772991422	NA
XP_018597509	PREDICTED: AP-4 complex subunit beta-1 [Scleropages formosus] >gi|1083296910|ref|XP_018597510.1| PRE	738	623853211	0	1	1	3	1169	0	6.52025971185512	3.85527700331046	10.3588695339435	0	Inf	0.37217159562418	2.68693261860264	-Inf	-1.42596014270325
XP_020370902	AP-4 complex subunit beta-1 isoform X1 [Rhincodon typus]	734	7894736842	3	2	0	0	664	11.3610749576459	22.9583843468634	0	0	0.494855159927578	2.02079331686942	NA	NA	-1.01492177299143	NA
XP_010171209	PREDICTED: AP-4 complex subunit epsilon-1-like, partial [Antrostomus carolinensis]	379	9259259259	6	4	2	1	1293	11.668605988982	23.5798409997173	6.97110412508882	3.12181451022943	0.494855159927579	2.02079331686942	2.23302957374508	0.44782210310044	-1.01492177299142	1.1590023580179
XP_018607142	PREDICTED: AP-4 complex subunit mu-1 [Scleropages formosus]	442	9365079365	2	0	0	1	626	8.03381658346846	0	0	6.44809291010648	Inf	0	0	Inf	Inf	-Inf
XP_015195806	PREDICTED: AP-4 complex subunit mu-1 isoform X4 [Lepisosteus oculatus]	443	8823529412	2	1	0	0	829	6.06654907267944	9.19443136689823	0	0	0.65980687990344	1.51559498765206	NA	NA	-0.599884273712578	NA
XP_018614071	PREDICTED: AP-5 complex subunit beta-1 [Scleropages formosus]	929	8231292517	3	2	0	0	763	9.88696431438648	19.9795114106386	0	0	0.49485515992758	2.02079331686942	NA	NA	-1.01492177299142	NA
XP_018619644	PREDICTED: AP-5 complex subunit mu-1 [Scleropages formosus]	269	6071428571	3	0	0	2	1227	6.14812858343674	0	0	6.57947214625372	Inf	0	0	Inf	Inf	-Inf
XP_020485640	AP-5 complex subunit mu-1 isoform X1 [Labrus bergylta]	508	7597087379	0	0	24	17	2544	0	0	42.5171586497163	26.9735081561923	NA	NA	1.57625616970241	0.634414646058957	NA	0.656502017488719
XP_018582005	PREDICTED: AP-5 complex subunit sigma-1 [Scleropages formosus]	200	8279569892	2	0	5	3	1119	4.49434243185993	0	20.1377069565233	10.8217323370688	Inf	0	1.86085797812089	0.537386523720531	Inf	0.895967952184103
XP_016069145	PREDICTED: AP-5 complex subunit zeta-1-like isoform X1 [Miniopterus natalensis] >gi|1016692260|ref|X	160	5535714286	2	1	0	0	453	11.101918722409	16.8260123690036	0	0	0.659806879903443	1.51559498765206	NA	NA	-0.599884273712572	NA
XP_018583981	PREDICTED: APC membrane recruitment protein 1 [Scleropages formosus]	1104	7272727273	2	0	0	1	539	9.33055506725651	0	0	7.48887970635743	Inf	0	0	Inf	Inf	-Inf
XP_016385633	PREDICTED: APC membrane recruitment protein 2 [Sinocyclocheilus rhinocerous]	654	3952380952	2	2	0	0	880	5.71496497869461	17.3231445526333	0	0	0.329903439951719	3.03118997530413	NA	NA	-1.59988427371258	NA
XP_018587043	PREDICTED: LOW QUALITY PROTEIN: apelin receptor A-like [Scleropages formosus]	359	9328358209	4	1	4	1	1124	8.94869961076736	6.78130213804149	16.038501127651	3.59119765278172	1.31961375980688	0.757797493826032	4.46605914749016	0.22391105155022	0.400115726287421	2.1590023580179
XP_018588330	PREDICTED: apical endosomal glycoprotein-like [Scleropages formosus]	251	80	6	0	0	0	654	23.0695834002351	0	0	0	Inf	0	NA	NA	Inf	NA
XP_009304711	APOBEC1 complementation factor [Danio rerio]	550	8189655172	0	1	8	3	902	0	8.45031441591866	39.971785515476	13.4251867906652	0	Inf	2.97737276499342	0.335866577325332	-Inf	1.57403985729674
XP_018616835	PREDICTED: APOBEC1 complementation factor isoform X1 [Scleropages formosus]	603	9696969697	2	1	39	52	2918	1.72349869131297	2.61212597777883	60.2350698622094	71.9322551095909	0.659806879903439	1.51559498765206	0.837386090154403	1.19419227493451	-0.59988427371258	-0.256035141260943
XP_018616837	PREDICTED: APOBEC1 complementation factor isoform X2 [Scleropages formosus]	595	9176470588	1	0	177	195	3131	0.803125068867975	0	254.777045859462	251.395305505173	Inf	0	1.01345188346892	0.986726667848428	Inf	0.019277594351289
XP_019902468	PREDICTED: APOBEC1 complementation factor isoform X4 [Esox lucius]	504	823943662	0	0	3	4	878	0	0	15.399153132813	18.3895497117388	NA	NA	0.837386090154404	1.19419227493451	NA	-0.256035141260941
XP_018587775	PREDICTED: apolipoprotein A-I-like [Scleropages formosus]	255	7083333333	1	2	1516	2238	1185	2.12201231276424	12.8644448998458	5765.68550748929	7623.37619404579	0.16495171997586	6.06237995060826	0.756316540169244	1.32219771337571	-2.59988427371258	-0.4029379247874
XP_020363391	apolipoprotein A-I-2 [Oncorhynchus kisutch]	262	6666666667	0	0	1	2	462	0	0	9.75501908413404	17.4740526481673	NA	NA	0.558257393436271	1.79128841240176	NA	-0.840997641982094
XP_018588227	PREDICTED: apolipoprotein B-100 [Scleropages formosus]	4397	6962864721	8	1	1297	1720	8570	2.34733684072404	0.889402987533096	682.070479052543	810.127257662759	2.63922751961376	0.378898746913016	0.841930045682374	1.18774713543987	1.40011572628742	-0.248227727319858
XP_020356948	apolipoprotein B-100 isoform X2 [Oncorhynchus kisutch]	4368	3908045977	0	0	3	3	1249	0	0	10.8250251806323	9.69537108501198	NA	NA	1.11651478687254	0.895644206200882	NA	0.159002358017899
XP_007231203	PREDICTED: apolipoprotein C-I [Astyanax mexicanus]	85	3636363636	0	0	192	257	588	0	0	1471.61430754936	1764.25524415604	NA	NA	0.834127778519559	1.19885708850847	NA	-0.261659690454824
XP_020505998	apolipoprotein C-I, acidic form-like [Labrus bergylta]	84	40	199	0	184	501	1053	475.215891295822	0	787.516298484393	1920.50293164773	Inf	0	0.410057326915262	2.43868340927523	Inf	-1.2861024791203
XP_018587699	PREDICTED: apolipoprotein C-II-like [Scleropages formosus] >gi|1083278786|ref|XP_018587700.1| PREDIC	102	71	4	0	5	11	1507	6.67441165394991	0	14.9529489610814	29.463548625742	Inf	0	0.507506721305701	1.97041725364193	Inf	-0.978501165732029
XP_018608853	PREDICTED: apolipoprotein D-like [Scleropages formosus] >gi|1083317770|ref|XP_018608854.1| PREDICTED	192	4226190476	4	1	5	4	834	12.060357748804	9.13930887668901	27.0192974632489	19.3597417828617	1.31961375980688	0.75779749382603	1.39564348359067	0.716515364960707	0.400115726287425	0.480930452905259
XP_018587773	PREDICTED: apolipoprotein E [Scleropages formosus] >gi|1083278916|ref|XP_018587774.1| PREDICTED: apo	274	7875647668	186	2	8	6	1579	296.208191169327	9.65444408253152	22.8337875458894	15.3382121408233	30.68101991551	0.032593440594668	1.48868638249671	0.671733154650663	4.93927453739545	0.574039857296741
XP_018581191	PREDICTED: apolipoprotein F [Scleropages formosus]	414	7352245863	1	0	54	32	2097	1.1991342826064	0	116.055420176908	61.5966605509075	Inf	0	1.88411870284741	0.530752122193114	Inf	0.913889860181371
XP_018613585	PREDICTED: apolipoprotein L3-like isoform X1 [Scleropages formosus] >gi|1083326458|ref|XP_018613586.	546	8590604027	23	1	1	0	1481	39.0516175451651	5.14664659227457	3.04309170619171	0	7.58777911888956	0.131790868491484	Inf	0	2.92367768234444	Inf
XP_018613591	PREDICTED: apolipoprotein L6-like isoform X1 [Scleropages formosus]	447	5463917526	4	0	0	0	1069	9.40910978718664	0	0	0	Inf	0	NA	NA	Inf	NA
XP_018596237	PREDICTED: apolipoprotein M isoform X1 [Scleropages formosus]	193	792746114	0	0	38	47	790	0	0	216.783689925389	240.146569115383	NA	NA	0.902714083003331	1.10777046556424	NA	-0.147658980216146
XP_018596239	PREDICTED: apolipoprotein M isoform X2 [Scleropages formosus] >gi|1083294560|ref|XP_018596240.1| PRE	179	7244897959	0	0	1	3	1074	0	0	4.19629312557721	11.2751568763314	NA	NA	0.372171595624181	2.68693261860263	NA	-1.42596014270325
XP_018608265	PREDICTED: LOW QUALITY PROTEIN: apoptosis inhibitor 5-like [Scleropages formosus]	533	8191780822	10	0	4	3	1426	17.6338330338403	0	12.6418480136604	8.49194844683027	Inf	0	1.48868638249672	0.671733154650659	Inf	0.574039857296749
XP_018590455	PREDICTED: apoptosis regulator BAX-like [Scleropages formosus]	193	4929577465	0	1	0	0	681	0	11.1926337785002	0	0	0	Inf	NA	NA	-Inf	NA
XP_018592947	PREDICTED: apoptosis regulatory protein Siva-like [Scleropages formosus]	154	8701298701	3	4	20	23	1039	7.26059073327901	29.3443064606685	86.753008986909	89.3548043500607	0.24742757996379	4.04158663373884	0.970882423367424	1.02999083713101	-2.01492177299142	-0.0426315031517489
XP_018582399	PREDICTED: apoptosis-associated speck-like protein containing a CARD [Scleropages formosus]	204	6850828729	4	3	0	3	788	12.7643887849017	29.0184654942588	0	15.3674092451522	0.43987125326896	2.27339248147809	0	Inf	-1.18484677443373	-Inf
XP_018618919	PREDICTED: apoptosis-enhancing nuclease isoform X2 [Scleropages formosus]	312	8317757009	1	0	0	2	527	4.77150776209797	0	0	15.3188089629095	Inf	0	0	Inf	Inf	-Inf
XP_003456194	PREDICTED: apoptosis-inducing factor 1, mitochondrial isoform X1 [Oreochromis niloticus]	650	8790697674	7	0	14	2	1744	10.0929427376029	0	36.1785914198274	4.62902082766818	Inf	0	7.81560350810778	0.127949172314411	Inf	2.96635728007551
XP_018602154	PREDICTED: apoptosis-inducing factor 1, mitochondrial isoform X4 [Scleropages formosus]	618	8979206049	5	0	2	11	1758	7.1518333066713	0	5.12721139575646	25.2568644931702	Inf	0	0.20300268852228	4.92604313410484	Inf	-2.30042926061939
XP_018621535	PREDICTED: apoptosis-inducing factor 2 [Scleropages formosus] >gi|1083353462|ref|XP_018621536.1| PRE	381	8323529412	3	2	8	2	1388	5.4349811036577	10.982973491583	25.9759009617863	5.81629129931795	0.494855159927582	2.02079331686941	4.46605914749015	0.22391105155022	-1.01492177299142	2.1590023580179
XP_018588053	PREDICTED: apoptosis-inducing factor 3-like [Scleropages formosus]	509	8565217391	17	0	3	2	1182	36.1657682238881	0	11.4386264387562	6.82995966451211	Inf	0	1.67477218030881	0.597096137467252	Inf	0.743964858739064
XP_020343638	LOW QUALITY PROTEIN: apoptosis-resistant E3 ubiquitin protein ligase 1-like [Oncorhynchus kisutch]	1022	9830508475	9	11	0	2	1656	13.6662206012262	50.6304466393387	0	4.87500744169886	0.269920996324134	3.70478774759394	0	Inf	-1.88939089090757	-Inf
XP_010877332	PREDICTED: apoptosis-resistant E3 ubiquitin protein ligase 1 isoform X2 [Esox lucius]	825	96875	2	1	0	0	575	8.74638118478479	13.2559714837541	0	0	0.659806879903442	1.51559498765206	NA	NA	-0.599884273712574	NA
XP_018620467	PREDICTED: apoptosis-stimulating of p53 protein 1-like isoform X2 [Scleropages formosus]	987	8230769231	0	1	0	0	825	0	9.23901042807107	0	0	0	Inf	NA	NA	-Inf	NA
XP_018620468	PREDICTED: apoptosis-stimulating of p53 protein 1-like isoform X3 [Scleropages formosus]	974	7659574468	1	0	0	0	483	5.20617927665762	0	0	0	Inf	0	NA	NA	Inf	NA
XP_018583164	PREDICTED: apoptosis-stimulating of p53 protein 1 isoform X7 [Scleropages formosus]	1035	9714285714	3	0	0	0	744	10.1394539944582	0	0	0	Inf	0	NA	NA	Inf	NA
XP_021489320	apoptosis-stimulating of p53 protein 2 [Meriones unguiculatus]	1133	8064516129	4	2	3	0	1069	9.40910978718664	14.260399631728	12.6477609453786	0	0.659806879903442	1.51559498765206	Inf	0	-0.599884273712574	Inf
XP_018595693	PREDICTED: apoptosis-stimulating of p53 protein 2 isoform X1 [Scleropages formosus]	1106	9338235294	5	0	0	1	1105	11.3782108173105	0	0	3.65294675269381	Inf	0	0	Inf	Inf	-Inf
XP_018595694	PREDICTED: apoptosis-stimulating of p53 protein 2 isoform X2 [Scleropages formosus]	1105	9035087719	3	0	2	6	1121	6.72948596956011	0	8.04071153768051	21.6048501073684	Inf	0	0.372171595624179	2.68693261860265	Inf	-1.42596014270326
XP_018595695	PREDICTED: apoptosis-stimulating of p53 protein 2 isoform X3 [Scleropages formosus]	1105	4774774775	2	0	0	0	337	14.9233506862055	0	0	0	Inf	0	NA	NA	Inf	NA
XP_018595696	PREDICTED: apoptosis-stimulating of p53 protein 2 isoform X4 [Scleropages formosus]	1090	8965517241	6	1	0	0	898	16.8012333449374	8.48795501465327	0	0	1.97942063971032	0.505198329217354	NA	NA	0.985078227008579	NA
XP_018595698	PREDICTED: apoptosis-stimulating of p53 protein 2 isoform X5 [Scleropages formosus]	1089	976744186	18	2	3	1	1158	39.0868071081704	13.1643930969925	11.6756964167615	3.48575661634426	2.96913095956547	0.336798886144904	3.34954436061763	0.298548068733626	1.57004072772973	1.74396485873906
XP_018601947	PREDICTED: apoptotic chromatin condensation inducer in the nucleus-like, partial [Scleropages formos	1529	80	13	2	11	8	1336	24.4682632321356	11.4104544957465	37.1070411568631	24.1706955792015	2.14437235968617	0.46633691927756	1.53520783194974	0.651377604509731	1.10055544442851	0.618433976655199
XP_018602815	PREDICTED: apoptotic protease-activating factor 1 isoform X1 [Scleropages formosus] >gi|1083306674|r	1253	8181818182	4	1	1	4	845	11.9033590088787	9.0203356250398	5.33351339274547	19.1077214756291	1.31961375980688	0.757797493826032	0.279128696718135	3.58257682480352	0.400115726287421	-1.8409976419821
XP_012995660	PREDICTED: apoptotic protease-activating factor 1 isoform X2 [Esox lucius]	1274	4626865672	3	0	0	0	587	12.8513692876949	0	0	0	Inf	0	NA	NA	Inf	NA
XP_018602820	PREDICTED: apoptotic protease-activating factor 1 isoform X4 [Scleropages formosus]	876	8972972973	0	0	2	0	579	0	0	15.5675952223486	0	NA	NA	Inf	0	NA	Inf
XP_018602821	PREDICTED: apoptotic protease-activating factor 1 isoform X5 [Scleropages formosus]	875	6106870229	2	0	1	3	770	6.53138854707955	0	5.85301145048042	15.7266473833506	Inf	0	0.372171595624179	2.68693261860264	Inf	-1.42596014270325
XP_018606350	PREDICTED: aprataxin and PNK-like factor isoform X1 [Scleropages formosus] >gi|1083313194|ref|XP_018	486	46.25	3	3	0	1	1101	6.85172912977011	20.7688926516584	0	3.66621813054192	0.32990343995172	3.03118997530412	0	Inf	-1.59988427371258	-Inf
XP_018593807	PREDICTED: aprataxin isoform X5 [Scleropages formosus]	321	7692307692	1	0	1	2	509	4.94024477529593	0	8.85426093687608	15.8605350166077	Inf	0	0.558257393436269	1.79128841240176	Inf	-0.840997641982099
XP_018612984	PREDICTED: aquaporin FA-CHIP-like [Scleropages formosus]	262	9082568807	4	1	0	0	702	14.3281173255022	10.8578114005109	0	0	1.31961375980688	0.757797493826031	NA	NA	0.400115726287423	NA
XP_006006366	PREDICTED: aquaporin-11 [Latimeria chalumnae]	267	5064102564	4	0	0	0	712	14.1268797226159	0	0	0	Inf	0	NA	NA	Inf	NA
XP_017293491	PREDICTED: aquaporin-11-like isoform X1 [Kryptolebias marmoratus]	258	6549295775	0	0	1	5	1106	0	0	4.07488138957498	18.2482195376431	NA	NA	0.223302957374508	4.4782210310044	NA	-2.16292573686946
XP_018525826	PREDICTED: aquaporin-12-like [Lates calcarifer]	279	6282051282	0	1	3	2	962	0	7.92326777875118	14.0545285349374	8.39190470213442	0	Inf	1.67477218030881	0.597096137467254	-Inf	0.743964858739059
XP_018918925	PREDICTED: aquaporin-3-like [Cyprinus carpio]	127	4609929078	115	6	3	0	2905	99.5446567717547	15.7428921235634	4.65420187628564	0	6.32314926574132	0.15814904218978	Inf	0	2.66064327651065	Inf
XP_018613023	PREDICTED: aquaporin-4-like [Scleropages formosus]	329	7954545455	3	0	0	0	936	8.05956599559496	0	0	0	Inf	0	NA	NA	Inf	NA
XP_018610193	PREDICTED: aquaporin-8-like [Scleropages formosus]	263	8571428571	3	0	6	1	1413	5.33882078689093	0	19.1372348911674	2.85669225882991	Inf	0	6.69908872123521	0.149274034366814	Inf	2.74396485873906
XP_018595089	PREDICTED: aquaporin-9 isoform X1 [Scleropages formosus] >gi|1083292393|ref|XP_018595090.1| PREDICTE	291	9010238908	4	0	44	43	2620	3.83906044370325	0	75.6870335657544	66.2480018909337	Inf	0	1.14248024703236	0.875288656059953	Inf	0.1921692219531
XP_012671030	PREDICTED: arachidonate 12-lipoxygenase, 12S-type-like [Clupea harengus]	669	8529411765	2	0	0	0	591	8.50959252326778	0	0	0	Inf	0	NA	NA	Inf	NA
XP_007248177	PREDICTED: arachidonate 15-lipoxygenase [Astyanax mexicanus]	669	7272727273	1	4	4	1	897	2.80332730281564	33.9896704711645	20.0972968422293	4.50000686926049	0.0824758599879299	12.1247599012165	4.46605914749014	0.223911051550221	-3.59988427371258	2.1590023580179
XP_015256528	PREDICTED: arachidonate 15-lipoxygenase B-like [Cyprinodon variegatus]	967	3630136986	4	0	0	0	839	11.9884843414809	0	0	0	Inf	0	NA	NA	Inf	NA
XP_018585745	PREDICTED: arachidonate 5-lipoxygenase [Scleropages formosus]	674	8387096774	11	2	0	0	920	30.0656853226977	16.5699643546927	0	0	1.81446891973446	0.551125450055297	NA	NA	0.859547344924716	NA
XP_018617325	PREDICTED: archaemetzincin-2 isoform X1 [Scleropages formosus] >gi|1083333596|ref|XP_018617326.1| PR	358	8409090909	3	0	0	1	1149	6.56549501468833	0	0	3.51306019297359	Inf	0	0	Inf	Inf	-Inf
XP_018603752	PREDICTED: ARF GTPase-activating protein GIT1 isoform X2 [Scleropages formosus]	749	9324324324	3	0	0	0	490	15.3954158609732	0	0	0	Inf	0	NA	NA	Inf	NA
XP_018603753	PREDICTED: ARF GTPase-activating protein GIT1 isoform X3 [Scleropages formosus]	670	8095238095	10	0	1	0	794	31.6698311161918	0	5.67609422779587	0	Inf	0	Inf	0	Inf	Inf
XP_007243681	PREDICTED: ARF GTPase-activating protein GIT2-like, partial [Astyanax mexicanus]	132	9705882353	2	0	0	0	588	8.5530088116518	0	0	0	Inf	0	NA	NA	Inf	NA
XP_018604568	PREDICTED: ARF GTPase-activating protein GIT2 isoform X6 [Scleropages formosus]	648	8924050633	5	1	1	0	730	17.2231821275728	10.4413474015872	6.17372440667113	0	1.6495171997586	0.606237995060827	Inf	0	0.72204382117478	Inf
XP_018591431	PREDICTED: arfaptin-1 isoform X3 [Scleropages formosus]	261	9342105263	2	0	0	0	656	7.66641643483423	0	0	0	Inf	0	NA	NA	Inf	NA
XP_007242794	PREDICTED: arfaptin-2-like, partial [Astyanax mexicanus]	205	9487179487	2	0	0	0	426	11.8055614583363	0	0	0	Inf	0	NA	NA	Inf	NA
XP_018611102	PREDICTED: arfaptin-2-like isoform X2 [Scleropages formosus]	355	7317073171	0	0	2	0	426	0	0	21.1587737881217	0	NA	NA	Inf	0	NA	Inf
XP_018611105	PREDICTED: arfaptin-2-like isoform X5 [Scleropages formosus]	256	9777777778	3	0	0	0	701	10.7614176488971	0	0	0	Inf	0	NA	NA	Inf	NA
XP_018589081	PREDICTED: arf-GAP with coiled-coil, ANK repeat and PH domain-containing protein 1 [Scleropages form	760	9407114625	41	1	1	5	1497	68.8697182469277	5.09163901346602	3.01056701193716	13.4819845081051	13.5260410380205	0.0739314628122957	0.223302957374507	4.47822103100441	3.75766773090551	-2.16292573686946
XP_017327140	PREDICTED: arf-GAP with coiled-coil, ANK repeat and PH domain-containing protein 1 isoform X1 [Ictal	759	8636363636	2	0	0	0	481	10.4556531834745	0	0	0	Inf	0	NA	NA	Inf	NA
XP_018586425	PREDICTED: arf-GAP with coiled-coil, ANK repeat and PH domain-containing protein 2-like [Scleropages	808	8974358974	6	1	4	7	1338	11.276164083523	5.69669925497656	13.4732999009564	21.1177452407224	1.97942063971032	0.505198329217354	0.63800844964145	1.56737736085154	0.985078227008578	-0.648352564039704
XP_018587644	PREDICTED: arf-GAP with coiled-coil, ANK repeat and PH domain-containing protein 2-like isoform X2 [	705	5727272727	1	0	0	2	996	2.52468332392131	0	0	8.10543405969208	Inf	0	0	Inf	Inf	-Inf
XP_018612693	PREDICTED: arf-GAP with coiled-coil, ANK repeat and PH domain-containing protein 2 isoform X5 [Scler	747	9302325581	0	0	0	4	852	0	0	0	18.9507331536463	NA	NA	0	Inf	NA	-Inf
XP_017161481	PREDICTED: arf-GAP with coiled-coil, ANK repeat and PH domain-containing protein 3-like [Poecilia re	256	6388888889	5	11	0	1	985	12.7643887849017	85.1208321164924	0	4.09797579870726	0.149956109068964	6.66861794566906	0	Inf	-2.73738779746251	-Inf
XP_018615984	PREDICTED: arf-GAP with coiled-coil, ANK repeat and PH domain-containing protein 3 isoform X1 [Scler	848	9230769231	0	1	0	0	547	0	13.9345221264326	0	0	0	Inf	NA	NA	-Inf	NA
XP_020314730	arf-GAP with coiled-coil, ANK repeat and PH domain-containing protein 3-like isoform X3 [Oncorhynchu	838	4955752212	2	0	0	0	529	9.50693607041826	0	0	0	Inf	0	NA	NA	Inf	NA
XP_018587646	PREDICTED: arf-GAP with coiled-coil, ANK repeat and PH domain-containing protein 3-like isoform X4 [	598	838150289	2	0	8	2	1031	4.87795264912828	0	34.9704660862846	7.83027383458129	Inf	0	4.46605914749016	0.22391105155022	Inf	2.1590023580179
XP_018587647	PREDICTED: arf-GAP with coiled-coil, ANK repeat and PH domain-containing protein 3-like isoform X5 [	575	90	0	2	2	0	861	0	17.7054206809724	10.468800968339	0	0	Inf	Inf	0	-Inf	Inf
XP_018596385	PREDICTED: arf-GAP with dual PH domain-containing protein 1-like [Scleropages formosus] >gi|10832948	381	8963414634	15	1	1	0	885	42.620077807214	8.61263683972727	5.09245064053099	0	4.94855159927579	0.202079331686942	Inf	0	2.30700632189594	Inf
XP_018618887	PREDICTED: arf-GAP with dual PH domain-containing protein 1-like isoform X1 [Scleropages formosus]	381	81.25	2	0	1	0	643	7.82141396773135	0	7.00904948191279	0	Inf	0	Inf	0	Inf	Inf
XP_018617577	PREDICTED: arf-GAP with dual PH domain-containing protein 2 [Scleropages formosus]	380	8765432099	2	0	0	0	495	10.1599377399015	0	0	0	Inf	0	NA	NA	Inf	NA
XP_015213988	PREDICTED: arf-GAP with GTPase, ANK repeat and PH domain-containing protein 1 isoform X1 [Lepisosteu	1302	5592105263	1	0	0	0	858	2.93075127112544	0	0	0	Inf	0	NA	NA	Inf	NA
XP_018616082	PREDICTED: arf-GAP with GTPase, ANK repeat and PH domain-containing protein 1-like isoform X2 [Scler	1196	7766990291	2	0	0	0	498	10.0987332956853	0	0	0	Inf	0	NA	NA	Inf	NA
XP_018616084	PREDICTED: arf-GAP with GTPase, ANK repeat and PH domain-containing protein 1-like isoform X4 [Scler	860	9111111111	3	0	0	0	1065	7.08333687500177	0	0	0	Inf	0	NA	NA	Inf	NA
XP_018616085	PREDICTED: arf-GAP with GTPase, ANK repeat and PH domain-containing protein 1-like isoform X5 [Scler	840	9671052632	3	0	0	1	773	9.75906050695587	0	0	5.2218708431134	Inf	0	0	Inf	Inf	-Inf
XP_018581116	PREDICTED: arf-GAP with GTPase, ANK repeat and PH domain-containing protein 2 isoform X2 [Scleropage	1143	9423076923	5	1	0	0	556	22.6131707790075	13.7089633150335	0	0	1.6495171997586	0.606237995060823	NA	NA	0.722043821174789	NA
XP_018613212	PREDICTED: arf-GAP with GTPase, ANK repeat and PH domain-containing protein 3-like [Scleropages form	1286	608974359	7	0	0	0	643	27.3749488870597	0	0	0	Inf	0	NA	NA	Inf	NA
XP_018604207	PREDICTED: arf-GAP with Rho-GAP domain, ANK repeat and PH domain-containing protein 1 [Scleropages f	1416	9022556391	0	3	0	2	631	0	36.2385908232582	0	12.7939973430322	0	Inf	0	Inf	-Inf	-Inf
XP_018590221	PREDICTED: arf-GAP with Rho-GAP domain, ANK repeat and PH domain-containing protein 1-like isoform X	1116	7697368421	8	10	0	0	839	23.9769686829619	90.8484338874688	0	0	0.263922751961376	3.78898746913016	NA	NA	-1.92181236859994	NA
XP_015197061	PREDICTED: arf-GAP with Rho-GAP domain, ANK repeat and PH domain-containing protein 1 isoform X3 [Le	1545	5222222222	9	1	1	0	1619	13.9785431226873	4.70795775364956	2.78370526057438	0	2.96913095956549	0.336798886144902	Inf	0	1.57004072772974	Inf
XP_015197064	PREDICTED: arf-GAP with Rho-GAP domain, ANK repeat and PH domain-containing protein 1 isoform X6 [Le	1253	9428571429	5	2	0	0	1779	7.06741031654196	8.56906532114517	0	0	0.824758599879301	1.21247599012165	NA	NA	-0.277956178825214	NA
XP_018590926	PREDICTED: arf-GAP with Rho-GAP domain, ANK repeat and PH domain-containing protein 2 isoform X1 [Sc	1557	8358208955	0	0	0	3	564	0	0	0	21.4707774559928	NA	NA	0	Inf	NA	-Inf
XP_018590928	PREDICTED: arf-GAP with Rho-GAP domain, ANK repeat and PH domain-containing protein 2 isoform X3 [Sc	1309	5871886121	2	0	4	0	846	5.94464442228281	0	21.3088360135694	0	Inf	0	Inf	0	Inf	Inf
XP_018611251	PREDICTED: arf-GAP with SH3 domain, ANK repeat and PH domain-containing protein 1-like [Scleropages	957	7049180328	2	2	0	0	742	6.77785603942218	20.544969280751	0	0	0.329903439951721	3.03118997530412	NA	NA	-1.59988427371258	NA
XP_017564714	PREDICTED: arf-GAP with SH3 domain, ANK repeat and PH domain-containing protein 1-like isoform X4 [P	1133	96	0	0	2	0	976	0	0	9.23528446079903	0	NA	NA	Inf	0	NA	Inf
XP_018599337	PREDICTED: arf-GAP with SH3 domain, ANK repeat and PH domain-containing protein 2-like [Scleropages	1017	9115044248	14	3	0	1	895	39.3342840991718	25.5492187815373	0	4.51006275053258	1.53954938644136	0.649540708993741	0	Inf	0.62250814762387	-Inf
XP_018588645	PREDICTED: arf-GAP with SH3 domain, ANK repeat and PH domain-containing protein 3 isoform X2 [Sclero	959	8867924528	4	0	0	0	769	13.0797638003934	0	0	0	Inf	0	NA	NA	Inf	NA
XP_018616659	PREDICTED: arginase-1-like [Scleropages formosus]	342	768558952	5	0	5	1	1138	11.0482627004641	0	19.8014886505708	3.54701771680725	Inf	0	5.58257393436269	0.179128841240176	Inf	2.48093045290526
XP_018582786	PREDICTED: arginase-2, mitochondrial [Scleropages formosus]	351	9475308642	25	6	5	6	1677	37.4863534678836	27.2707821222134	13.4371461445138	14.4418825106499	1.3745976664655	0.72748559407299	0.930428989060451	1.07477304744105	0.45900941534099	-0.104032047815887
XP_003976515	PREDICTED: arginine and glutamate-rich protein 1 [Takifugu rubripes]	267	9393939394	4	1	1	6	1384	7.26758552203939	5.5073580947678	3.25637197750717	17.4993041693352	1.31961375980688	0.757797493826031	0.18608579781209	5.37386523720528	0.400115726287422	-2.42596014270325
XP_005919422	PREDICTED: arginine and glutamate-rich protein 1 isoform X1 [Haplochromis burtoni]	283	9545454545	8	1	8	7	1323	15.2053489984921	5.76128768190373	27.2521168064697	21.3571754588712	2.63922751961376	0.378898746913015	1.2760168992829	0.78368868042577	1.40011572628742	0.351647435960298
XP_018621663	PREDICTED: arginine vasopressin-induced protein 1 [Scleropages formosus]	191	3989361702	5	4	12	5	2421	5.1932767257861	12.5934466801464	22.3386310625523	8.33644395234749	0.412379299939651	2.42495198024329	2.67963548849409	0.373185085917033	-1.27795617882521	1.4220367638517
XP_018608540	PREDICTED: arginine/serine-rich coiled-coil protein 2 isoform X1 [Scleropages formosus]	423	9726027397	2	0	3	1	922	5.4546303484287	0	14.664269469208	4.37798932942154	Inf	0	3.34954436061761	0.298548068733627	Inf	1.74396485873906
XP_018602514	PREDICTED: arginine/serine-rich protein 1 isoform X2 [Scleropages formosus]	235	60	3	0	3	0	1215	6.20885084105093	0	11.1279476959751	0	Inf	0	Inf	0	Inf	Inf
XP_018612855	PREDICTED: arginine/serine-rich protein PNISR isoform X1 [Scleropages formosus]	813	9756097561	3	1	1	0	857	8.80251315271515	8.89402987533096	5.25883175830796	0	0.98971031985516	1.01039665843471	Inf	0	-0.014921772991422	Inf
XP_018612856	PREDICTED: arginine/serine-rich protein PNISR isoform X2 [Scleropages formosus]	802	9191176471	2	0	1	5	817	6.15565383262088	0	5.51630210143198	24.7032200840065	Inf	0	0.223302957374507	4.47822103100441	Inf	-2.16292573686946
XP_019124113	PREDICTED: arginine-glutamic acid dipeptide repeats protein-like [Larimichthys crocea]	129	7804878049	2	6	0	0	665	7.56266042293422	68.7715813818824	0	0	0.10996781331724	9.09356992591238	NA	NA	-3.18484677443373	NA
XP_018597611	PREDICTED: arginine-glutamic acid dipeptide repeats protein-like isoform X4 [Scleropages formosus]	1302	100	3	0	0	0	528	14.2874124467365	0	0	0	Inf	0	NA	NA	Inf	NA
NP_001076363	arginine-hydroxylase NDUFAF5, mitochondrial precursor [Danio rerio]	321	7611940299	3	1	0	0	1159	6.50884708531224	6.57651734526198	0	0	0.98971031985516	1.01039665843471	NA	NA	-0.0149217729914218	NA
XP_018584141	PREDICTED: arginine--tRNA ligase, cytoplasmic [Scleropages formosus]	677	80	7	5	5	4	1185	14.8540861893497	32.1611122496145	19.0161131513499	13.6253372547735	0.461864815932408	2.16513569664581	1.39564348359068	0.716515364960703	-1.11445744654234	0.480930452905267
XP_018586145	PREDICTED: argininosuccinate lyase [Scleropages formosus]	465	8418079096	10	0	8	8	1194	21.0601724508009	0	30.1964409840531	27.045267415254	Inf	0	1.11651478687254	0.895644206200881	Inf	0.159002358017901
XP_017276930	PREDICTED: argininosuccinate lyase isoform X2 [Kryptolebias marmoratus]	458	100	3	0	0	0	586	12.8732999520083	0	0	0	Inf	0	NA	NA	Inf	NA
XP_018588309	PREDICTED: argininosuccinate synthase [Scleropages formosus]	411	8706467662	0	1	5	2	1037	0	7.35022526823398	21.730081084233	7.78496848934746	0	Inf	2.79128696718134	0.358257682480353	-Inf	1.48093045290526
XP_020336929	arginyl-tRNA--protein transferase 1 isoform X1 [Oncorhynchus kisutch]	495	871559633	1	1	0	2	814	3.08917025875384	9.3638619203423	0	9.91770555706795	0.32990343995172	3.03118997530413	0	Inf	-1.59988427371258	-Inf
XP_018593622	PREDICTED: arginyl-tRNA--protein transferase 1 isoform X2 [Scleropages formosus]	494	9166666667	2	0	0	0	634	7.93244350355088	0	0	0	Inf	0	NA	NA	Inf	NA
XP_018619553	PREDICTED: ARL14 effector protein isoform X1 [Scleropages formosus]	263	722972973	4	0	4	1	1453	6.92246274088267	0	12.4069341138883	2.77804966395503	Inf	0	4.46605914749015	0.22391105155022	Inf	2.1590023580179
XP_018605820	PREDICTED: armadillo repeat protein deleted in velo-cardio-facial syndrome homolog [Scleropages form	933	7837837838	1	17	0	0	724	3.47318313622324	178.973924383559	0	0	0.0194060847030423	51.5302295801702	NA	NA	-5.68734711496292	NA
XP_018618018	PREDICTED: armadillo repeat protein deleted in velo-cardio-facial syndrome isoform X6 [Scleropages f	916	9523809524	3	0	0	0	514	14.6765637585153	0	0	0	Inf	0	NA	NA	Inf	NA
XP_018599771	PREDICTED: armadillo repeat-containing protein 1-like [Scleropages formosus] >gi|1083301117|ref|XP_0	272	9114583333	7	1	8	9	1410	12.4837532867939	5.40580397387137	25.5706032162833	25.7649329471914	2.30932407966204	0.433027139329161	0.992457588331147	1.00759973197599	1.20747064834503	-0.010922643424407
XP_018585682	PREDICTED: armadillo repeat-containing protein 1-like isoform X1 [Scleropages formosus]	271	796875	1	2	0	0	633	3.9724875049378	24.0827286039767	0	0	0.16495171997586	6.06237995060825	NA	NA	-2.59988427371258	NA
XP_018602768	PREDICTED: armadillo repeat-containing protein 10 [Scleropages formosus]	344	5638297872	0	0	0	0	630	0	0	0	0	NA	NA	NA	NA	NA	NA
XP_018616416	PREDICTED: armadillo repeat-containing protein 3 [Scleropages formosus]	827	4812030075	2	2	1	0	1070	4.70015811331893	14.2470721554367	4.21198020268217	0	0.32990343995172	3.03118997530413	Inf	0	-1.59988427371258	Inf
XP_018596560	PREDICTED: armadillo repeat-containing protein 4-like [Scleropages formosus]	640	9464285714	10	3	5	11	1459	17.2349869131297	15.672755866673	15.4448897082588	30.43287716175	1.0996781331724	0.90935699259124	0.507506721305698	1.97041725364194	0.137081320453625	-0.978501165732036
XP_018620242	PREDICTED: armadillo repeat-containing protein 5 [Scleropages formosus]	1422	5371428571	9	0	4	2	1318	17.170911468612	0	13.6777505823063	6.12519903145168	Inf	0	2.23302957374508	0.44782210310044	Inf	1.1590023580179
XP_018586919	PREDICTED: LOW QUALITY PROTEIN: armadillo repeat-containing protein 6 [Scleropages formosus]	433	5757575758	1	3	1	2	1592	1.57951293381007	14.3634113124849	2.83091634225498	5.07098764036012	0.10996781331724	9.09356992591239	0.55825739343627	1.79128841240176	-3.18484677443374	-0.840997641982097
XP_018600956	PREDICTED: armadillo repeat-containing protein 7 [Scleropages formosus]	200	796875	2	1	0	1	500	10.0583383625025	15.2443672063173	0	8.07301232345331	0.659806879903438	1.51559498765207	0	Inf	-0.599884273712583	-Inf
XP_010783681	PREDICTED: armadillo repeat-containing protein 8-like [Notothenia coriiceps]	81	8928571429	2	0	0	0	571	8.80765180604423	0	0	0	Inf	0	NA	NA	Inf	NA
XP_018620596	PREDICTED: aromatase [Scleropages formosus]	433	100	0	2	0	0	298	0	51.1555946520714	0	0	0	Inf	NA	NA	-Inf	NA
XP_020452459	aromatic-L-amino-acid decarboxylase [Monopterus albus]	485	8048780488	7	2	3	2	760	23.1606475452361	20.058377903049	17.7900742771181	10.6223846361228	1.15466203983102	0.866054278658318	1.6747721803088	0.597096137467256	0.207470648345032	0.743964858739054
XP_018588480	PREDICTED: arrestin domain-containing protein 1 [Scleropages formosus]	445	9594594595	6	1	0	0	699	21.5844170869153	10.9044114494401	0	0	1.97942063971032	0.505198329217353	NA	NA	0.985078227008581	NA
XP_018601280	PREDICTED: arrestin domain-containing protein 2 [Scleropages formosus]	406	84	49	4	10	11	1532	80.427313929932	19.9012626714325	29.4178773947123	28.9827465920321	4.04131713940856	0.247444079616664	1.0150134426114	0.985208626820968	2.01482557040263	0.0214988342679683
XP_020335896	arrestin domain-containing protein 2-like isoform X1 [Oncorhynchus kisutch]	407	7571428571	6	1	0	0	929	16.2405893904777	8.20471862557442	0	0	1.97942063971032	0.505198329217354	NA	NA	0.985078227008579	NA
XP_016096335	PREDICTED: LOW QUALITY PROTEIN: arrestin domain-containing protein 3-like [Sinocyclocheilus grahami]	302	9569892473	19	0	8	10	1258	37.9786225929149	0	28.660215051637	32.0866944493375	Inf	0	0.893211829498029	1.1195552577511	Inf	-0.162925736869463
XP_018614407	PREDICTED: arrestin domain-containing protein 3-like isoform X1 [Scleropages formosus]	409	6315789474	7	2	0	3	689	25.5473035332067	22.1253515331165	0	17.5754985271117	1.15466203983102	0.866054278658321	0	Inf	0.207470648345027	-Inf
XP_018600592	PREDICTED: arrestin domain-containing protein 3-like isoform X2 [Scleropages formosus]	414	858974359	43	4	10	10	1758	61.5057664373732	17.3428523393826	25.6360569787823	22.960785902882	3.54646197948098	0.281971160493408	1.11651478687254	0.89564420620088	1.82638048098952	0.159002358017903
XP_012988706	PREDICTED: arrestin red cell-like [Esox lucius]	143	100	0	3	1	0	732	0	31.2384573899944	6.15685630719935	0	0	Inf	Inf	0	-Inf	Inf
XP_018607593	PREDICTED: arrestin red cell-like isoform X2 [Scleropages formosus]	434	652173913	0	2	0	0	419	0	36.382737962571	0	0	0	Inf	NA	NA	-Inf	NA
XP_018588860	PREDICTED: arrestin-C [Scleropages formosus]	427	87.5	6	0	0	0	756	19.9570205605209	0	0	0	Inf	0	NA	NA	Inf	NA
XP_018604315	PREDICTED: arsenite methyltransferase-like [Scleropages formosus] >gi|1083309441|ref|XP_018604316.1|	361	7771587744	0	3	68	34	1723	0	13.2713585661497	177.866325912452	79.6524721408626	0	Inf	2.23302957374508	0.44782210310044	-Inf	1.1590023580179
XP_018606261	PREDICTED: arsenite methyltransferase isoform X1 [Scleropages formosus]	380	795640327	1	0	15	17	1671	1.50483817512007	0	40.4561832753135	41.0655923096069	Inf	0	0.985160106064005	1.01506343369433	Inf	-0.0215698876239186
XP_018606262	PREDICTED: arsenite methyltransferase isoform X2 [Scleropages formosus] >gi|1083313034|ref|XP_018606	377	8536585366	1	1	12	3	1284	1.95839921388289	5.93628006476529	42.1198020268217	9.43108916291275	0.32990343995172	3.03118997530412	4.46605914749015	0.22391105155022	-1.59988427371258	2.1590023580179
XP_018599428	PREDICTED: aryl hydrocarbon receptor-like [Scleropages formosus]	1045	8217391304	7	0	2	1	743	23.6905681485591	0	12.1314100050334	5.4327135420278	Inf	0	2.23302957374507	0.447822103100442	Inf	1.1590023580179
XP_018596064	PREDICTED: aryl hydrocarbon receptor-like isoform X1 [Scleropages formosus]	1048	5272727273	8	1	5	2	878	22.9119324886162	8.68130250929229	25.6652552213549	9.19477485586938	2.63922751961376	0.378898746913016	2.79128696718134	0.358257682480353	1.40011572628742	1.48093045290526
XP_018591068	PREDICTED: aryl hydrocarbon receptor-like isoform X2 [Scleropages formosus]	1056	6682692308	0	1	2	2	828	0	9.20553575260704	10.8860357895409	9.75001488339772	0	Inf	1.11651478687254	0.895644206200879	-Inf	0.159002358017905
XP_008121617	PREDICTED: aryl hydrocarbon receptor nuclear translocator [Anolis carolinensis]	788	7777777778	1	0	0	0	675	3.72531050463056	0	0	0	Inf	0	NA	NA	Inf	NA
XP_010120601	PREDICTED: aryl hydrocarbon receptor nuclear translocator-like protein 1, partial [Chlamydotis macqu	160	7654320988	4	2	0	2	656	15.3328328696685	23.2383646437763	0	12.3064212247764	0.659806879903442	1.51559498765206	0	Inf	-0.599884273712574	-Inf
XP_018606841	PREDICTED: aryl hydrocarbon receptor nuclear translocator-like protein 1 isoform X1 [Scleropages for	626	9649122807	4	0	0	0	943	10.6663185180302	0	0	0	Inf	0	NA	NA	Inf	NA
XP_018606846	PREDICTED: aryl hydrocarbon receptor nuclear translocator-like protein 1 isoform X3 [Scleropages for	565	4949494949	0	4	0	0	555	0	54.9346565993415	0	0	0	Inf	NA	NA	-Inf	NA
XP_015719423	PREDICTED: aryl hydrocarbon receptor nuclear translocator-like protein 1 isoform X5 [Coturnix japoni	536	9423076923	0	2	0	0	356	0	42.8212561975204	0	0	0	Inf	NA	NA	-Inf	NA
XP_018620583	PREDICTED: aryl hydrocarbon receptor nuclear translocator 2-like [Scleropages formosus]	785	100	2	5	1	0	691	7.27810301194104	55.1532822225661	6.52216905480452	0	0.131961375980688	7.57797493826031	Inf	0	-2.92181236859994	Inf
XP_018535932	PREDICTED: aryl hydrocarbon receptor nuclear translocator-like isoform X1 [Lates calcarifer]	799	9183673469	2	0	0	0	800	6.28646147656407	0	0	0	Inf	0	NA	NA	Inf	NA
XP_018592456	PREDICTED: aryl hydrocarbon receptor nuclear translocator-like isoform X3 [Scleropages formosus]	782	5593220339	1	0	3	3	1520	1.65433196751686	0	8.89503713855906	7.96678847709208	Inf	0	1.11651478687254	0.89564420620088	Inf	0.159002358017902
XP_018592471	PREDICTED: aryl hydrocarbon receptor nuclear translocator-like isoform X5 [Scleropages formosus] >gi	752	9166666667	3	0	0	0	431	17.5029089834731	0	0	0	Inf	0	NA	NA	Inf	NA
XP_018592486	PREDICTED: aryl hydrocarbon receptor nuclear translocator-like isoform X6 [Scleropages formosus]	742	8302872063	0	0	3	3	1318	0	0	10.2583129367297	9.18779854717752	NA	NA	1.11651478687254	0.895644206200883	NA	0.159002358017899
XP_018609513	PREDICTED: aryl hydrocarbon receptor repressor-like [Scleropages formosus]	662	9097222222	2	0	0	0	597	8.42406898032036	0	0	0	Inf	0	NA	NA	Inf	NA
XP_018581500	PREDICTED: arylacetamide deacetylase-like 3 isoform X1 [Scleropages formosus]	418	776744186	1	0	18	9	1496	1.68087205255724	0	54.2264296147451	24.2837937537031	Inf	0	2.23302957374508	0.447822103100439	Inf	1.15900235801791
XP_018609545	PREDICTED: arylamine N-acetyltransferase 2-like [Scleropages formosus]	285	5542857143	0	2	3	1	942	0	16.1829800491691	14.3529261683756	4.28503838824486	0	Inf	3.34954436061762	0.298548068733626	-Inf	1.74396485873906
XP_018588073	PREDICTED: aryl-hydrocarbon-interacting protein-like 1 isoform X2 [Scleropages formosus]	327	8852459016	0	4	0	0	707	0	43.1240939358338	0	0	0	Inf	NA	NA	-Inf	NA
XP_018611165	PREDICTED: arylsulfatase A-like [Scleropages formosus]	504	7102473498	5	0	3	1	951	13.2207391725848	0	14.2170940595266	4.24448597447598	Inf	0	3.34954436061762	0.298548068733626	Inf	1.74396485873906
XP_018592308	PREDICTED: arylsulfatase B isoform X1 [Scleropages formosus]	528	808988764	0	2	15	19	1344	0	11.342535123748	50.2993171525661	57.0637031791715	0	Inf	0.881459042267793	1.13448266118778	-Inf	-0.182034559817166
XP_018592309	PREDICTED: arylsulfatase B isoform X2 [Scleropages formosus]	484	9275362319	3	0	0	0	649	11.6236575837856	0	0	0	Inf	0	NA	NA	Inf	NA
XP_018596622	PREDICTED: LOW QUALITY PROTEIN: arylsulfatase D-like [Scleropages formosus]	562	6632996633	9	2	14	12	1001	22.6086526629677	15.229138068249	63.0324310051738	48.3896842564634	1.48456547978274	0.673597772289805	1.30260058468463	0.767695033886469	0.570040727729737	0.381394779354351
XP_018617318	PREDICTED: arylsulfatase G isoform X2 [Scleropages formosus]	524	93.75	3	0	0	0	510	14.7916740625037	0	0	0	Inf	0	NA	NA	Inf	NA
XP_018617319	PREDICTED: arylsulfatase G isoform X3 [Scleropages formosus]	445	8676470588	2	0	0	0	423	11.8892888445656	0	0	0	Inf	0	NA	NA	Inf	NA
XP_018614481	PREDICTED: arylsulfatase K isoform X1 [Scleropages formosus]	549	7986577181	0	0	6	1	885	0	0	30.5547038431859	4.56102391155554	NA	NA	6.69908872123523	0.149274034366813	NA	2.74396485873906
XP_018614482	PREDICTED: arylsulfatase K isoform X2 [Scleropages formosus]	502	4748603352	0	0	0	1	985	0	0	0	4.09797579870726	NA	NA	0	Inf	NA	-Inf
XP_013981160	PREDICTED: asc-type amino acid transporter 1-like [Salmo salar]	177	88	2	0	0	0	673	7.4727625278622	0	0	0	Inf	0	NA	NA	Inf	NA
XP_018605640	PREDICTED: ashwin [Scleropages formosus]	242	7428571429	4	0	1	0	962	10.4556531834745	0	4.68484284497913	0	Inf	0	Inf	0	Inf	Inf
XP_018589220	PREDICTED: asialoglycoprotein receptor 1-like [Scleropages formosus]	313	7854785479	2	14	36	56	1461	3.44227870037732	73.0394048215064	111.050977007062	154.718922010057	0.0471290628502458	21.2183298271288	0.717759505846631	1.39322432075693	-4.40723919577018	-0.478427562597391
XP_018609847	PREDICTED: asparagine synthetase [glutamine-hydrolyzing] isoform X1 [Scleropages formosus]	581	8469945355	0	0	2	4	729	0	0	12.3643863288612	22.1481819573479	NA	NA	0.558257393436267	1.79128841240177	NA	-0.840997641982103
XP_018590950	PREDICTED: asparagine synthetase domain-containing protein 1 [Scleropages formosus]	608	8947368421	4	1	3	3	666	15.1026101539077	11.4447201248628	20.3009856615762	18.1824601879579	1.31961375980688	0.757797493826029	1.11651478687254	0.895644206200882	0.400115726287426	0.1590023580179
XP_018604721	PREDICTED: asparagine--tRNA ligase, cytoplasmic [Scleropages formosus]	559	911627907	25	0	4	6	2348	26.773686016031	0	7.67771519057909	10.314751690954	Inf	0	0.744343191248357	1.34346630930132	Inf	-0.425960142703257
XP_017348707	PREDICTED: asparagine--tRNA ligase, cytoplasmic isoform X1 [Ictalurus punctatus]	584	5165562914	3	0	0	0	694	10.8699622073154	0	0	0	Inf	0	NA	NA	Inf	NA
XP_006630497	PREDICTED: aspartate aminotransferase, cytoplasmic [Lepisosteus oculatus]	410	787804878	13	2	34	49	1485	22.0131984364533	10.2655671423012	103.186424089951	133.191112407142	2.14437235968618	0.466336919277558	0.77472454599319	1.29078135599539	1.10055544442851	-0.368244644846966
XP_016350151	PREDICTED: aspartate aminotransferase, mitochondrial-like [Sinocyclocheilus anshuiensis]	428	7638554217	12	2	38	52	2281	13.228853611358	6.68319474191901	75.0807168088808	92.020307062598	1.97942063971032	0.505198329217353	0.815914651945317	1.22561838743278	0.985078227008581	-0.293509846679604
XP_018598784	PREDICTED: aspartate--tRNA ligase, cytoplasmic [Scleropages formosus]	531	9238754325	17	3	31	19	2103	20.3271222256946	10.873300432466	66.4343239766846	36.4686719319099	1.86945282639307	0.534915877994847	1.82168202068677	0.548943223155379	0.902616066816601	0.865271154961191
XP_018608695	PREDICTED: aspartate--tRNA ligase, mitochondrial [Scleropages formosus]	657	8852459016	3	0	0	0	857	8.80251315271515	0	0	0	Inf	0	NA	NA	Inf	NA
XP_018610600	PREDICTED: aspartoacylase isoform X1 [Scleropages formosus]	312	8874458874	4	1	0	1	1475	6.81921244915425	5.16758210383636	0	2.73661434693333	1.31961375980688	0.757797493826031	0	Inf	0.400115726287423	-Inf
XP_018610602	PREDICTED: aspartoacylase isoform X3 [Scleropages formosus]	276	8620689655	1	0	0	2	427	5.88895688671107	0	0	18.9063520455581	Inf	0	0	Inf	Inf	-Inf
XP_021428702	aspartyl aminopeptidase-like [Oncorhynchus mykiss]	520	8293650794	1	0	6	5	1061	2.37001375176779	0	25.4862515562861	19.0221779534715	Inf	0	1.33981774424705	0.746370171834066	Inf	0.422036763851697
XP_018599808	PREDICTED: aspartyl/asparaginyl beta-hydroxylase isoform X2 [Scleropages formosus]	1016	9030837004	3	2	11	2	2180	3.46043751003527	6.99282899372352	22.7408288924629	3.70321666213455	0.49485515992758	2.02079331686942	6.14083132779895	0.162844401127433	-1.01492177299142	2.6184339766552
XP_018599811	PREDICTED: aspartyl/asparaginyl beta-hydroxylase isoform X4 [Scleropages formosus]	1016	8343949045	11	0	26	10	1705	16.2231263911331	0	68.7256828378991	23.6745229426783	Inf	0	2.9029384458686	0.344478540846492	Inf	1.53751398127163
XP_018599812	PREDICTED: aspartyl/asparaginyl beta-hydroxylase isoform X5 [Scleropages formosus]	1015	9107142857	0	0	8	6	1920	0	0	18.778411736958	12.6140817553958	NA	NA	1.48868638249672	0.671733154650661	NA	0.574039857296744
XP_018599813	PREDICTED: aspartyl/asparaginyl beta-hydroxylase isoform X6 [Scleropages formosus]	1003	6788990826	4	0	4	6	1351	7.44510611584198	0	13.3436530477274	17.9267483126276	Inf	0	0.744343191248361	1.34346630930132	Inf	-0.42596014270325
XP_018600135	PREDICTED: asporin [Scleropages formosus] >gi|1083301780|ref|XP_018600136.1| PREDICTED: asporin [Scl	377	9160839161	8	1	1	1	1605	12.5337549688505	4.74902405181223	2.80798680178811	2.51495711011007	2.63922751961376	0.378898746913015	1.11651478687253	0.895644206200884	1.40011572628742	0.159002358017897
XP_013884694	PREDICTED: astrocytic phosphoprotein PEA-15 [Austrofundulus limnaeus]	130	9302325581	2	0	0	0	732	6.87044970116292	0	0	0	Inf	0	NA	NA	Inf	NA
XP_018608775	PREDICTED: astrotactin-1 [Scleropages formosus]	1304	9555555556	1	0	0	0	417	6.03017887440199	0	0	0	Inf	0	NA	NA	Inf	NA
XP_018614548	PREDICTED: astrotactin-2-like [Scleropages formosus]	1270	7529411765	7	1	0	0	639	27.5463100694513	11.9282998484486	0	0	2.30932407966203	0.433027139329162	NA	NA	1.20747064834502	NA
XP_015222638	PREDICTED: astrotactin-2 isoform X1 [Lepisosteus oculatus]	1331	100	3	2	0	0	839	8.99136325611071	18.1696867774938	0	0	0.494855159927579	2.02079331686942	NA	NA	-1.01492177299142	NA
XP_017309974	PREDICTED: ataxin-1 [Ictalurus punctatus] >gi|1042324641|ref|XP_017309975.1| PREDICTED: ataxin-1 [Ic	764	88	17	0	2	0	1202	35.5640083532743	0	7.49886658381019	0	Inf	0	Inf	0	Inf	Inf
XP_018610352	PREDICTED: ataxin-10 isoform X2 [Scleropages formosus]	456	6428571429	5	0	3	0	697	18.0386269054923	0	19.3980723825104	0	Inf	0	Inf	0	Inf	Inf
XP_018605306	PREDICTED: ataxin-2-like protein [Scleropages formosus]	1096	8915662651	4	2	2	1	748	13.4469764204579	20.3801700619215	12.0503176921656	5.39639861193403	0.659806879903439	1.51559498765206	2.23302957374508	0.447822103100439	-0.59988427371258	1.15900235801791
XP_021422312	ataxin-2 homolog, partial [Oncorhynchus mykiss]	452	7741935484	0	0	1	0	475	0	0	9.488039614463	0	NA	NA	Inf	0	NA	Inf
XP_018620105	PREDICTED: ataxin-2-like protein isoform X2 [Scleropages formosus]	1000	7047619048	0	2	2	0	561	0	27.173560082562	16.0670902562208	0	0	Inf	Inf	0	-Inf	Inf
XP_018620106	PREDICTED: ataxin-2-like protein isoform X3 [Scleropages formosus]	982	8550724638	0	0	0	2	604	0	0	0	13.3659144428035	NA	NA	0	Inf	NA	-Inf
XP_018620107	PREDICTED: ataxin-2-like protein isoform X4 [Scleropages formosus]	968	4646464646	6	0	0	0	860	17.5436134229695	0	0	0	Inf	0	NA	NA	Inf	NA
XP_018608472	PREDICTED: ataxin-2 isoform X7 [Scleropages formosus]	1069	8666666667	3	0	0	0	696	10.8387266837312	0	0	0	Inf	0	NA	NA	Inf	NA
XP_011853431	PREDICTED: ataxin-3-like, partial [Mandrillus leucophaeus]	84	8269230769	1	0	0	0	840	2.99355308407813	0	0	0	Inf	0	NA	NA	Inf	NA
XP_018583331	PREDICTED: ataxin-3 isoform X2 [Scleropages formosus]	252	9230769231	1	0	0	2	1022	2.46045458965326	0	0	7.89922927930852	Inf	0	0	Inf	Inf	-Inf
XP_018589658	PREDICTED: ataxin-7 [Scleropages formosus]	870	7322175732	4	3	0	0	1000	10.0583383625025	22.8665508094759	0	0	0.439871253268959	2.2733924814781	NA	NA	-1.18484677443374	NA
XP_012367485	PREDICTED: ataxin-7-like protein 1 [Nomascus leucogenys]	223	4366197183	0	4	0	0	391	0	77.9763028456126	0	0	0	Inf	NA	NA	-Inf	NA
XP_015393743	PREDICTED: ataxin-7-like protein 1 isoform X1 [Panthera tigris altaica]	111	60	3	0	0	0	701	10.7614176488971	0	0	0	Inf	0	NA	NA	Inf	NA
XP_018602953	PREDICTED: ataxin-7-like protein 1 isoform X3 [Scleropages formosus]	726	8205128205	0	2	0	0	557	0	27.3687023452734	0	0	0	Inf	NA	NA	-Inf	NA
XP_018606278	PREDICTED: ataxin-7-like protein 2 [Scleropages formosus]	708	6744186047	2	2	0	0	765	6.57407736111275	19.9272773938788	0	0	0.329903439951719	3.03118997530413	NA	NA	-1.59988427371258	NA
XP_015202724	PREDICTED: ataxin-7 isoform X3 [Lepisosteus oculatus]	744	6598639456	2	0	0	0	844	5.9587312574067	0	0	0	Inf	0	NA	NA	Inf	NA
XP_017348584	PREDICTED: AT-hook-containing transcription factor-like [Ictalurus punctatus]	1422	7380952381	2	1	0	0	691	7.27810301194104	11.0306564445132	0	0	0.659806879903441	1.51559498765206	NA	NA	-0.599884273712575	NA
XP_018588495	PREDICTED: AT-hook-containing transcription factor isoform X2 [Scleropages formosus]	1341	6133333333	1	1	1	0	1075	2.33914845639593	7.09040335177547	4.1923895970883	0	0.32990343995172	3.03118997530413	Inf	0	-1.59988427371258	Inf
XP_019968072	PREDICTED: atlastin-1-like [Paralichthys olivaceus]	313	8636363636	0	3	0	0	300	0	76.2218360315863	0	0	0	Inf	NA	NA	-Inf	NA
XP_019953503	PREDICTED: atlastin-1 isoform X1 [Paralichthys olivaceus]	571	100	2	0	0	0	565	8.90118439159515	0	0	0	Inf	0	NA	NA	Inf	NA
XP_018582955	PREDICTED: atlastin-1 isoform X2 [Scleropages formosus]	565	9268292683	1	0	0	0	726	3.46361513860279	0	0	0	Inf	0	NA	NA	Inf	NA
XP_021177038	atlastin-1 isoform X4 [Fundulus heteroclitus]	422	8958333333	1	1	0	0	1030	2.44134426274333	7.40017825549382	0	0	0.32990343995172	3.03118997530412	NA	NA	-1.59988427371258	NA
XP_015218101	PREDICTED: atlastin-2 isoform X2 [Lepisosteus oculatus]	576	6772486772	0	0	0	2	811	0	0	0	9.9543925073407	NA	NA	0	Inf	NA	-Inf
XP_018606480	PREDICTED: atlastin-2-like isoform X3 [Scleropages formosus]	578	9473684211	4	2	9	11	1985	5.06717297859069	7.67978196791802	20.4339392200651	22.3685479994928	0.65980687990344	1.51559498765206	0.913512098350256	1.0946762520233	-0.599884273712577	-0.130504259177086
XP_018606481	PREDICTED: atlastin-2-like isoform X4 [Scleropages formosus]	575	7692307692	0	0	1	1	576	0	0	7.82433822373251	7.00782319744211	NA	NA	1.11651478687254	0.89564420620088	NA	0.159002358017903
XP_018595671	PREDICTED: atlastin-2-like isoform X5 [Scleropages formosus]	600	8723404255	0	0	1	2	372	0	0	12.1151043464245	21.7016460307885	NA	NA	0.558257393436267	1.79128841240177	NA	-0.840997641982103
XP_018595674	PREDICTED: atlastin-2-like isoform X8 [Scleropages formosus]	586	7918215613	1	1	2	1	988	2.54512610387209	7.71476073194194	9.12311501390673	4.08553255235491	0.329903439951719	3.03118997530413	2.23302957374508	0.44782210310044	-1.59988427371258	1.1590023580179
XP_018592990	PREDICTED: atlastin-3-like [Scleropages formosus]	513	9019607843	12	2	3	3	925	32.6216379324406	16.4803969798024	14.6167096763349	13.0913713353297	1.97942063971033	0.505198329217353	1.11651478687254	0.895644206200881	0.985078227008583	0.159002358017902
XP_018594336	PREDICTED: ATM interactor-like [Scleropages formosus]	721	5480769231	0	1	0	0	525	0	14.5184449583974	0	0	0	Inf	NA	NA	-Inf	NA
XP_018606323	PREDICTED: ATP synthase F(0) complex subunit B1, mitochondrial [Scleropages formosus]	252	8658008658	29	1	55	63	1767	41.2693566090228	4.31362965656968	140.280155590179	143.916178941018	9.5671997585999	0.104523792251866	0.974735131396664	1.02591972710282	3.258096721415	-0.0369178519573493
XP_007232290	PREDICTED: ATP synthase F(0) complex subunit C1, mitochondrial [Astyanax mexicanus]	139	100	0	0	5	3	590	0	0	38.1933798039824	20.5246076019999	NA	NA	1.8608579781209	0.537386523720527	NA	0.895967952184111
XP_018584397	PREDICTED: ATP synthase F(0) complex subunit C3, mitochondrial [Scleropages formosus] >gi|1083430655	140	95	27	0	29	47	956	71.0186024549079	0	136.713123105887	198.447478662294	Inf	0	0.688913379134119	1.45156129970488	Inf	-0.537605498532163
NP_203706	ATP synthase F0 subunit 6 [Osteoglossum bicirrhosum]	227	8346456693	13	5	4	27	1233	26.5122462920788	30.9090981474397	14.6206612063907	88.390645877226	0.857748943874472	1.16584229819389	0.165409598055191	6.04559839185593	-0.221372650458848	-2.59588514414556
YP_001816861	ATP synthase F0 subunit 6 (mitochondrion) [Arapaima gigas]	227	96	4	0	0	2	613	16.4083823205588	0	0	13.169677526025	Inf	0	0	Inf	Inf	-Inf
XP_018582213	PREDICTED: ATP synthase mitochondrial F1 complex assembly factor 1 isoform X1 [Scleropages formosus]	310	7710843373	0	0	2	0	512	0	0	17.6047610033981	0	NA	NA	Inf	0	NA	Inf
XP_018582215	PREDICTED: ATP synthase mitochondrial F1 complex assembly factor 1 isoform X2 [Scleropages formosus]	200	8663101604	1	0	0	5	1148	2.19040469566692	0	0	17.5806017496806	Inf	0	0	Inf	Inf	-Inf
XP_018617598	PREDICTED: ATP synthase mitochondrial F1 complex assembly factor 2 isoform X1 [Scleropages formosus]	285	8703703704	0	0	4	5	1026	0	0	17.570443730487	19.6710826594866	NA	NA	0.89321182949803	1.1195552577511	NA	-0.162925736869461
XP_018617600	PREDICTED: ATP synthase mitochondrial F1 complex assembly factor 2 isoform X3 [Scleropages formosus]	258	8450704225	3	1	2	6	749	10.0717673856834	10.1764801110262	12.0342291505205	32.3351628442723	0.989710319855159	1.01039665843471	0.372171595624179	2.68693261860264	-0.0149217729914236	-1.42596014270325
XP_018592342	PREDICTED: ATP synthase subunit alpha, mitochondrial isoform X1 [Scleropages formosus] >gi|108328735	552	9792060491	9	0	56	47	1870	12.1022787784121	0	134.963558152254	101.45229390436	Inf	0	1.33031549074174	0.751701387347172	Inf	0.411768428397861
XP_018597011	PREDICTED: ATP synthase subunit beta, mitochondrial-like [Scleropages formosus]	521	9846449136	38	2	106	53	1894	50.4510107939672	8.04876832434914	252.229564196522	112.953973902594	6.26816535908268	0.159536314489691	2.23302957374508	0.44782210310044	2.64804323973101	1.1590023580179
XP_020487700	ATP synthase subunit delta, mitochondrial [Labrus bergylta]	160	9574468085	23	1	47	70	803	72.0242161698499	9.49213400144288	263.786406466857	351.874758805562	7.58777911888956	0.131790868491484	0.749659928328702	1.33393817944812	2.92367768234444	-0.415691807249431
NP_001187531	ATP synthase subunit e, mitochondrial [Ictalurus punctatus]	71	7605633803	13	1	15	9	768	42.5645829142359	9.92471823327947	88.0238050169907	47.3028065827342	4.28874471937236	0.233168459638779	1.8608579781209	0.537386523720528	2.10055544442851	0.89596795218411
XP_018620201	PREDICTED: ATP synthase subunit f, mitochondrial [Scleropages formosus]	89	9438202247	7	0	12	23	489	35.9960984343137	0	110.596780782084	189.856118036223	Inf	0	0.582529454020455	1.71665139521835	Inf	-0.779597097317955
XP_018595076	PREDICTED: ATP synthase subunit gamma, mitochondrial isoform X1 [Scleropages formosus] >gi|108329236	292	9349315068	43	1	105	95	1025	105.489890143319	7.43627668600842	461.674122703748	374.115205233202	14.185847917924	0.0704927901233518	1.23404265917491	0.810344757991273	3.82638048098952	0.303392267353077
XP_018583993	PREDICTED: ATP synthase subunit O, mitochondrial [Scleropages formosus]	221	914893617	4	0	3	8	728	13.8163988495914	0	18.5720555640244	44.3572105684248	Inf	0	0.418693045077201	2.38838454986902	Inf	-1.25603514126094
XP_018582972	PREDICTED: ATP synthase subunit s, mitochondrial [Scleropages formosus]	200	864516129	4	3	3	9	1074	9.36530573789806	21.2910156512811	12.5888793767316	33.8254706289943	0.43987125326896	2.27339248147809	0.372171595624179	2.68693261860265	-1.18484677443373	-1.42596014270326
XP_012694627	PREDICTED: ATP synthase-coupling factor 6, mitochondrial-like [Clupea harengus]	120	5583333333	9	0	10	21	1077	21.0132417043924	0	41.846042867873	78.7062482787927	Inf	0	0.531673708034542	1.88085283302185	Inf	-0.911386969873496
XP_018617606	PREDICTED: ATPase ASNA1 [Scleropages formosus]	341	9340659341	2	1	3	2	994	5.05952633928698	7.66819275971693	13.6020688637925	8.12174278013412	0.65980687990344	1.51559498765206	1.6747721803088	0.597096137467255	-0.599884273712577	0.743964858739054
XP_018616465	PREDICTED: ATPase family AAA domain-containing protein 1 [Scleropages formosus] >gi|1083332021|ref|X	367	793814433	3	0	1	0	839	8.99136325611071	0	5.37165532404043	0	Inf	0	Inf	0	Inf	Inf
XP_012678561	PREDICTED: ATPase family AAA domain-containing protein 2 [Clupea harengus]	1663	60	1	0	0	0	469	5.36158761327426	0	0	0	Inf	0	NA	NA	Inf	NA
XP_018618223	PREDICTED: ATPase family AAA domain-containing protein 2 isoform X3 [Scleropages formosus]	1336	7857142857	1	0	0	2	671	3.74751801881614	0	0	12.0313149380824	Inf	0	0	Inf	Inf	-Inf
XP_018618224	PREDICTED: ATPase family AAA domain-containing protein 2 isoform X4 [Scleropages formosus]	1331	7666666667	1	0	0	0	729	3.44936157836163	0	0	0	Inf	0	NA	NA	Inf	NA
XP_003472891	PREDICTED: ATPase family AAA domain-containing protein 2B [Cavia porcellus]	1415	75	4	0	0	0	511	19.6836367172261	0	0	0	Inf	0	NA	NA	Inf	NA
XP_018599198	PREDICTED: ATPase family AAA domain-containing protein 2B isoform X1 [Scleropages formosus]	1404	9090909091	4	1	0	0	678	14.8353073193252	11.2421587067236	0	0	1.31961375980688	0.75779749382603	NA	NA	0.400115726287424	NA
XP_015207027	PREDICTED: ATPase family AAA domain-containing protein 2B isoform X2 [Lepisosteus oculatus]	1396	8260869565	4	0	0	0	606	16.5979180899381	0	0	0	Inf	0	NA	NA	Inf	NA
XP_018588539	PREDICTED: ATPase family AAA domain-containing protein 3A [Scleropages formosus]	733	9814814815	4	0	1	2	1071	9.39153908730393	0	4.20804744805782	7.53782663254277	Inf	0	0.55825739343627	1.79128841240176	Inf	-0.840997641982097
XP_018617576	PREDICTED: ATPase family AAA domain-containing protein 5 [Scleropages formosus]	1831	69375	3	0	0	0	1038	7.26758552203939	0	0	0	Inf	0	NA	NA	Inf	NA
XP_018621437	PREDICTED: ATPase inhibitor B, mitochondrial-like [Scleropages formosus]	107	94	14	0	7	15	1020	34.513906145842	0	30.929148743225	59.3603847312744	Inf	0	0.521040233873851	1.91923758471617	Inf	-0.940533315533012
XP_010764485	PREDICTED: ATPase WRNIP1-like [Notothenia coriiceps]	279	8360655738	3	2	0	0	720	10.4774357942735	21.1727322309962	0	0	0.494855159927582	2.02079331686941	NA	NA	-1.01492177299141	NA
XP_008332510	PREDICTED: ATPase WRNIP1 isoform X2 [Cynoglossus semilaevis]	551	93.75	0	0	2	1	693	0	0	13.0066921121787	5.82468421605578	NA	NA	2.23302957374507	0.447822103100441	NA	1.1590023580179
XP_009295518	ATPase, H+ transporting, lysosomal V0 subunit a1b isoform X1 [Danio rerio]	868	5357142857	2	4	0	0	1142	4.40382590302212	26.6976658604506	0	0	0.16495171997586	6.06237995060826	NA	NA	-2.59988427371258	NA
XP_018615172	PREDICTED: ATP-binding cassette sub-family A member 1-like [Scleropages formosus]	2254	849009901	30	4	22	46	2072	36.4080780495989	14.7146401605379	47.852323345144	89.6135537835068	2.4742757996379	0.404158663373883	0.533985332852084	1.87271061296548	1.30700632189594	-0.905127979401813
XP_016113777	PREDICTED: ATP-binding cassette sub-family A member 1-like isoform X1 [Sinocyclocheilus grahami]	2273	8709677419	3	3	0	1	1138	6.62895762027846	20.093629885304	0	3.54701771680725	0.329903439951719	3.03118997530413	0	Inf	-1.59988427371258	-Inf
XP_019939645	PREDICTED: ATP-binding cassette sub-family A member 1 isoform X2 [Paralichthys olivaceus]	2268	9066666667	9	2	5	2	1234	18.3397579543198	12.3536201023641	18.2610162758101	6.54214937070771	1.48456547978274	0.673597772289808	2.79128696718135	0.358257682480352	0.57004072772973	1.48093045290527
XP_017383251	PREDICTED: ATP-binding cassette sub-family A member 1 isoform X3 [Cebus capucinus imitator]	2217	93.75	4	2	1	4	768	13.0967947428418	19.8494364665589	5.86825366779938	21.0234695923263	0.65980687990344	1.51559498765206	0.279128696718135	3.58257682480352	-0.599884273712577	-1.8409976419821
XP_018587857	PREDICTED: ATP-binding cassette sub-family A member 12 [Scleropages formosus]	4925	6080586081	77	7	0	0	1755	110.326503406367	30.4018719214304	0	0	3.62893783946894	0.275562725027646	NA	NA	1.85954734492473	NA
XP_007066115	PREDICTED: LOW QUALITY PROTEIN: ATP-binding cassette sub-family A member 2-like [Chelonia mydas]	2141	51.25	9	5	1	0	1082	20.9161379996586	35.2226599036905	4.16526692871527	0	0.593826191913095	1.68399443072452	Inf	0	-0.751887367157629	Inf
XP_018613921	PREDICTED: ATP-binding cassette sub-family A member 2 isoform X1 [Scleropages formosus]	2558	9403508772	5	0	1	2	860	14.6196778524746	0	5.24048699636038	9.38722363192246	Inf	0	0.558257393436269	1.79128841240176	Inf	-0.840997641982098
XP_018613923	PREDICTED: ATP-binding cassette sub-family A member 2 isoform X3 [Scleropages formosus]	2513	9875776398	0	3	3	3	922	0	24.8010312467201	14.664269469208	13.1339679882646	0	Inf	1.11651478687254	0.89564420620088	-Inf	0.159002358017903
XP_018613924	PREDICTED: ATP-binding cassette sub-family A member 2 isoform X4 [Scleropages formosus]	2512	8333333333	0	2	0	1	827	0	18.4333339858734	0	4.88090225118096	0	Inf	0	Inf	-Inf	-Inf
XP_018598560	PREDICTED: ATP-binding cassette sub-family A member 3 [Scleropages formosus] >gi|1083298863|ref|XP_0	1709	85	13	1	0	0	962	33.9808728462923	7.92326777875118	0	0	4.28874471937236	0.233168459638779	NA	NA	2.10055544442851	NA
XP_022062757	ATP-binding cassette sub-family A member 5-like [Acanthochromis polyacanthus]	1681	9090909091	5	0	0	2	1306	9.6270466716142	0	0	6.18147957385399	Inf	0	0	Inf	Inf	-Inf
XP_018600985	PREDICTED: ATP-binding cassette sub-family A member 5-like isoform X1 [Scleropages formosus] >gi|108	1672	90625	7	0	0	0	724	24.3122819535627	0	0	0	Inf	0	NA	NA	Inf	NA
XP_018600987	PREDICTED: ATP-binding cassette sub-family A member 5-like isoform X2 [Scleropages formosus]	1652	9591836735	7	0	2	6	1076	16.3588216862262	0	8.37698664845711	22.5083986713382	Inf	0	0.37217159562418	2.68693261860264	Inf	-1.42596014270325
XP_018605150	PREDICTED: ATP-binding cassette sub-family B member 10, mitochondrial [Scleropages formosus]	584	8659793814	1	0	10	10	1811	1.38850612403403	0	24.8858024123132	22.2888247472482	Inf	0	1.11651478687254	0.89564420620088	Inf	0.159002358017903
XP_012689888	PREDICTED: ATP-binding cassette sub-family B member 5 [Clupea harengus]	852	4814814815	6	3	0	0	871	17.3220522890399	26.2532156251158	0	0	0.65980687990344	1.51559498765206	NA	NA	-0.599884273712577	NA
XP_018585009	PREDICTED: ATP-binding cassette sub-family B member 6, mitochondrial [Scleropages formosus]	799	9068627451	0	2	3	5	834	0	18.278617753378	16.2115784779494	24.1996772285771	0	Inf	0.669908872123523	1.49274034366813	-Inf	-0.577963236148303
XP_018592880	PREDICTED: ATP-binding cassette sub-family B member 7, mitochondrial [Scleropages formosus]	747	9178082192	1	3	22	12	1850	1.35923491385169	12.3602977348518	53.5946021465613	26.1827426706594	0.10996781331724	9.09356992591236	2.04694377593299	0.488533203382298	-3.18484677443373	1.03347147593404
XP_017574303	PREDICTED: ATP-binding cassette sub-family B member 7, mitochondrial isoform X2 [Pygocentrus nattere	674	100	3	0	0	0	759	9.93906952816454	0	0	0	Inf	0	NA	NA	Inf	NA
NP_001017544	ATP-binding cassette sub-family B member 8, mitochondrial [Danio rerio]	714	737704918	3	0	0	0	390	19.3429583894279	0	0	0	Inf	0	NA	NA	Inf	NA
XP_018617912	PREDICTED: ATP-binding cassette sub-family B member 9 [Scleropages formosus]	801	7341772152	0	3	0	0	297	0	76.9917535672589	0	0	0	Inf	NA	NA	-Inf	NA
XP_018621029	PREDICTED: ATP-binding cassette sub-family C member 8 isoform X2 [Scleropages formosus]	1581	9189189189	1	0	0	0	611	4.11552306158041	0	0	0	Inf	0	NA	NA	Inf	NA
XP_020559970	ATP-binding cassette sub-family C member 8 isoform X4 [Oryzias latipes]	991	4390243902	2	1	0	0	463	10.8621364605859	16.4625995748567	0	0	0.65980687990344	1.51559498765206	NA	NA	-0.599884273712577	NA
XP_018602804	PREDICTED: ATP-binding cassette sub-family C member 9-like [Scleropages formosus]	1597	7906976744	4	6	0	0	813	12.3718799046771	56.2522775140859	0	0	0.219935626634479	4.54678496295621	NA	NA	-2.18484677443374	NA
XP_005998914	PREDICTED: ATP-binding cassette sub-family C member 9 isoform X3 [Latimeria chalumnae]	1402	9761904762	2	0	0	0	752	6.68772497506816	0	0	0	Inf	0	NA	NA	Inf	NA
XP_007245883	PREDICTED: ATP-binding cassette sub-family D member 1 [Astyanax mexicanus]	772	924137931	9	2	8	3	1183	19.1303984071265	12.8861937500569	30.477219387117	10.2362793619442	1.48456547978273	0.673597772289808	2.97737276499343	0.335866577325331	0.570040727729729	1.57403985729674
XP_007235002	PREDICTED: ATP-binding cassette sub-family D member 2 [Astyanax mexicanus]	730	7777777778	6	0	0	0	959	15.7325417557391	0	0	0	Inf	0	NA	NA	Inf	NA
XP_016342674	PREDICTED: ATP-binding cassette sub-family D member 2-like isoform X2 [Sinocyclocheilus anshuiensis]	634	904109589	0	2	0	0	506	0	30.1272079176231	0	0	0	Inf	NA	NA	-Inf	NA
XP_018609321	PREDICTED: ATP-binding cassette sub-family D member 3 [Scleropages formosus]	658	9306451613	6	0	20	28	2933	5.14405303230609	0	30.731802365291	38.5346650284168	Inf	0	0.797510562051812	1.25390188868123	Inf	-0.326424469152341
XP_013771283	PREDICTED: ATP-binding cassette sub-family D member 3 isoform X2 [Pundamilia nyererei]	654	9428571429	1	2	1	0	624	4.02978299779748	24.4300756511495	7.22246605267616	0	0.16495171997586	6.06237995060826	Inf	0	-2.59988427371258	Inf
XP_012687582	PREDICTED: ATP-binding cassette sub-family D member 4-like, partial [Clupea harengus]	149	8367346939	9	0	0	1	1063	21.2899918303205	0	0	3.79727766860457	Inf	0	0	Inf	Inf	-Inf
XP_017573789	PREDICTED: ATP-binding cassette sub-family D member 4 isoform X1 [Pygocentrus nattereri]	603	9512195122	7	2	0	0	810	21.7309779436783	18.8202064275522	0	0	1.15466203983102	0.866054278658321	NA	NA	0.207470648345027	NA
XP_018611646	PREDICTED: ATP-binding cassette sub-family D member 4 isoform X2 [Scleropages formosus]	563	962962963	1	1	0	0	560	4.49032962611719	13.6110421484976	0	0	0.329903439951719	3.03118997530414	NA	NA	-1.59988427371258	NA
XP_021174533	ATP-binding cassette sub-family D member 4 isoform X3 [Fundulus heteroclitus]	510	5575221239	2	2	4	1	735	6.84240704932144	20.7406356548534	24.5269051258227	5.49184511799545	0.32990343995172	3.03118997530412	4.46605914749015	0.22391105155022	-1.59988427371258	2.1590023580179
XP_018611649	PREDICTED: ATP-binding cassette sub-family D member 4 isoform X4 [Scleropages formosus]	494	7692307692	6	7	1	0	1338	11.276164083523	39.8768947848359	3.36832497523911	0	0.282774377101474	3.53638830452148	Inf	0	-1.82227669504903	Inf
XP_018591124	PREDICTED: ATP-binding cassette sub-family E member 1 [Scleropages formosus]	599	9701492537	17	0	8	15	2254	18.965367364967	0	15.9958076907539	26.8622859032386	Inf	0	0.595474552998686	1.67933288662666	Inf	-0.74788823759062
XP_019110130	PREDICTED: ATP-binding cassette sub-family F member 1 isoform X2 [Larimichthys crocea]	857	7352941176	1	2	0	0	468	5.37304399706331	32.5734342015326	0	0	0.16495171997586	6.06237995060825	NA	NA	-2.59988427371258	NA
XP_014825105	PREDICTED: ATP-binding cassette sub-family F member 1 isoform X6 [Poecilia mexicana]	735	8805031447	0	0	0	3	985	0	0	0	12.2939273961218	NA	NA	0	Inf	NA	-Inf
XP_018613355	PREDICTED: ATP-binding cassette sub-family F member 2 [Scleropages formosus] >gi|1083326037|ref|XP_0	611	9583333333	9	0	10	2	1280	17.6806729028365	0	35.2095220067963	6.3070408776979	Inf	0	5.58257393436269	0.179128841240176	Inf	2.48093045290526
XP_018603812	PREDICTED: ATP-binding cassette sub-family F member 3 [Scleropages formosus]	711	9367088608	6	0	2	2	846	17.8339332668484	0	10.6544180067847	9.54256775821904	Inf	0	1.11651478687254	0.895644206200879	Inf	0.159002358017904
XP_012432043	PREDICTED: ATP-binding cassette sub-family G member 1-like [Taeniopygia guttata]	136	9078947368	3	0	0	0	520	14.5072187920709	0	0	0	Inf	0	NA	NA	Inf	NA
XP_018590229	PREDICTED: ATP-binding cassette sub-family G member 2-like [Scleropages formosus]	610	703163017	12	14	33	44	2406	12.5415690305518	44.351858039992	61.8142231740264	73.8180677954999	0.282774377101475	3.53638830452147	0.837386090154404	1.19419227493451	-1.82227669504902	-0.256035141260941
XP_017158524	PREDICTED: ATP-binding cassette sub-family G member 2-like isoform X2 [Poecilia reticulata]	522	4305555556	0	0	0	2	530	0	0	0	15.2320987234968	NA	NA	0	Inf	NA	-Inf
XP_017287484	PREDICTED: ATP-binding cassette sub-family G member 4 [Kryptolebias marmoratus]	641	8421052632	6	0	0	0	934	16.1536483337835	0	0	0	Inf	0	NA	NA	Inf	NA
XP_018621644	PREDICTED: ATP-binding cassette sub-family G member 5 [Scleropages formosus]	659	7608695652	1	0	4	7	1043	2.41091523549916	0	17.2840606591368	27.0906453807158	Inf	0	0.63800844964145	1.56737736085154	Inf	-0.648352564039703
XP_010887068	PREDICTED: ATP-binding cassette sub-family G member 8 [Esox lucius]	661	718487395	1	0	18	8	1820	1.38163988495914	0	44.5729333536586	17.7428842273699	Inf	0	2.51215827046321	0.398064091644835	Inf	1.32892735946022
NP_001034155	ATP-binding cassette, sub-family G (WHITE), member 2b [Danio rerio]	618	7659574468	0	0	3	0	1181	0	0	11.448311981888	0	NA	NA	Inf	0	NA	Inf
XP_004078295	ATP-citrate synthase [Oryzias latipes]	1092	955801105	28	1	50	37	1902	37.0180696832374	4.00745720460496	118.475783829388	78.5229905278056	9.23729631864815	0.10825678483229	1.50880376604397	0.662776712588652	3.20747064834502	0.593405182163675
XP_005294148	PREDICTED: ATP-citrate synthase isoform X2 [Chrysemys picta bellii]	1091	803030303	4	0	0	0	653	15.4032746745827	0	0	0	Inf	0	NA	NA	Inf	NA
XP_018583462	PREDICTED: ATP-citrate synthase isoform X3 [Scleropages formosus]	886	9903846154	12	1	1	0	1231	24.5126036454164	6.19186320321579	3.66110383173836	0	3.95884127942064	0.252599164608677	Inf	0	1.98507822700858	Inf
XP_018605628	PREDICTED: ATP-dependent (S)-NAD(P)H-hydrate dehydratase isoform X3 [Scleropages formosus]	344	9166666667	0	0	0	0	708	0	0	0	0	NA	NA	NA	NA	NA	NA
XP_018605631	PREDICTED: ATP-dependent (S)-NAD(P)H-hydrate dehydratase isoform X5 [Scleropages formosus]	251	871559633	1	0	1	2	637	3.94754252845468	0	7.07506878629501	12.6734887338357	Inf	0	0.558257393436267	1.79128841240177	Inf	-0.840997641982104
XP_018599474	PREDICTED: LOW QUALITY PROTEIN: ATP-dependent 6-phosphofructokinase, liver type-like [Scleropages fo	606	5714285714	12	3	2	2	1516	19.904363514187	15.0834767872532	5.94567126236138	5.32520601810904	1.31961375980688	0.757797493826031	1.11651478687254	0.89564420620088	0.400115726287423	0.159002358017904
XP_018581697	PREDICTED: ATP-dependent 6-phosphofructokinase, liver type isoform X2 [Scleropages formosus] >gi|108	751	9259259259	2	0	0	0	793	6.34195357030423	0	0	0	Inf	0	NA	NA	Inf	NA
XP_015226038	PREDICTED: ATP-dependent 6-phosphofructokinase, muscle type-like [Cyprinodon variegatus]	672	8095238095	6	2	0	0	526	28.6834744177828	28.9816867040252	0	0	0.989710319855159	1.01039665843471	NA	NA	-0.0149217729914225	NA
XP_018922799	PREDICTED: ATP-dependent 6-phosphofructokinase, platelet type-like isoform X2 [Cyprinus carpio]	285	921875	6	1	0	0	853	17.6875821146	8.93573693219066	0	0	1.97942063971032	0.505198329217353	NA	NA	0.985078227008581	NA
XP_017560400	PREDICTED: ATP-dependent 6-phosphofructokinase, platelet type isoform X4 [Pygocentrus nattereri]	819	97.5	5	0	0	1	849	14.8090965290084	0	0	4.75442421875931	Inf	0	0	Inf	Inf	-Inf
XP_018613261	PREDICTED: ATP-dependent 6-phosphofructokinase, platelet type isoform X6 [Scleropages formosus]	786	9230769231	2	0	0	0	644	7.80926891498642	0	0	0	Inf	0	NA	NA	Inf	NA
XP_018619547	PREDICTED: ATP-dependent Clp protease ATP-binding subunit clpX-like, mitochondrial [Scleropages form	624	7008733624	5	1	17	8	1438	8.74334002303765	5.30054492570141	53.2794992258614	22.4562234310245	1.6495171997586	0.606237995060825	2.37259392210414	0.421479626447473	0.722043821174785	1.24646519926824
XP_018620640	PREDICTED: ATP-dependent Clp protease ATP-binding subunit clpX-like, mitochondrial isoform X1 [Scler	626	9536741214	14	1	55	63	3078	11.4373568124622	2.47634295099371	80.5312004313989	82.6185471698438	4.61864815932406	0.216513569664581	0.974735131396661	1.02591972710283	2.20747064834502	-0.0369178519573544
XP_018620642	PREDICTED: ATP-dependent Clp protease ATP-binding subunit clpX-like, mitochondrial isoform X2 [Scler	612	100	0	0	2	0	943	0	0	9.55847044935297	0	NA	NA	Inf	0	NA	Inf
XP_018594088	PREDICTED: ATP-dependent Clp protease proteolytic subunit, mitochondrial [Scleropages formosus]	267	9307692308	4	0	2	4	1179	8.53124543045167	0	7.64515490563176	13.6946773934747	Inf	0	0.558257393436267	1.79128841240177	Inf	-0.840997641982103
XP_015257638	PREDICTED: ATP-dependent DNA helicase PIF1-like [Cyprinodon variegatus]	78	68.75	9	0	0	0	1323	17.1060176233036	0	0	0	Inf	0	NA	NA	Inf	NA
XP_017349671	PREDICTED: ATP-dependent DNA helicase Q1 isoform X1 [Ictalurus punctatus] >gi|1042306433|ref|XP_0173	805	5820895522	2	0	0	0	976	5.15283727587219	0	0	0	Inf	0	NA	NA	Inf	NA
XP_018603098	PREDICTED: ATP-dependent DNA helicase Q1 isoform X2 [Scleropages formosus]	649	8865979381	2	0	1	0	769	6.53988190019669	0	5.86062264872552	0	Inf	0	Inf	0	Inf	Inf
XP_018587365	PREDICTED: ATP-dependent DNA helicase Q4 [Scleropages formosus]	1221	62.5	2	0	0	0	435	11.5613084626466	0	0	0	Inf	0	NA	NA	Inf	NA
XP_018612476	PREDICTED: ATP-dependent DNA helicase Q5 isoform X1 [Scleropages formosus]	1011	5362318841	1	0	0	1	656	3.83320821741712	0	0	6.15321061238819	Inf	0	0	Inf	Inf	-Inf
XP_018612484	PREDICTED: ATP-dependent DNA helicase Q5 isoform X2 [Scleropages formosus]	980	9090909091	3	4	0	1	818	9.22219287515512	37.2722914579884	0	4.93460410969029	0.24742757996379	4.04158663373883	0	Inf	-2.01492177299142	-Inf
XP_018609210	PREDICTED: ATP-dependent RNA helicase A isoform X1 [Scleropages formosus]	1260	6506849315	1	2	0	2	556	4.52263415580149	27.417926630067	0	14.5198063371462	0.16495171997586	6.06237995060825	0	Inf	-2.59988427371258	-Inf
XP_018609211	PREDICTED: ATP-dependent RNA helicase A isoform X2 [Scleropages formosus]	1044	8157894737	2	0	2	1	1002	5.01913091941243	0	8.99564634105773	4.02844926320026	Inf	0	2.23302957374507	0.447822103100441	Inf	1.1590023580179
XP_018583997	PREDICTED: ATP-dependent RNA helicase DDX1 [Scleropages formosus]	740	791433892	7	1	14	9	2408	7.30983892623729	3.16535863918548	26.2024349818019	15.0866094084468	2.30932407966204	0.433027139329161	1.73680077957951	0.575771275414851	1.20747064834503	0.796432278633195
XP_018587879	PREDICTED: ATP-dependent RNA helicase DDX18 [Scleropages formosus]	679	8867924528	3	2	4	0	1152	6.54839737142091	13.2329576443726	15.648676447465	0	0.494855159927581	2.02079331686941	Inf	0	-1.01492177299142	Inf
XP_016410199	PREDICTED: ATP-dependent RNA helicase DDX18-like isoform X2 [Sinocyclocheilus rhinocerous]	648	9700854701	5	1	3	8	1726	7.28442813043346	4.41609710495865	7.83340466431621	18.7091826731247	1.6495171997586	0.606237995060824	0.418693045077202	2.38838454986901	0.722043821174786	-1.25603514126094
XP_007606360	PREDICTED: ATP-dependent RNA helicase DDX19A, partial [Cricetulus griseus]	138	9393939394	5	7	0	0	869	14.4682657688471	61.3984870219913	0	0	0.235645314251228	4.24366596542578	NA	NA	-2.08531110088282	NA
XP_018616244	PREDICTED: ATP-dependent RNA helicase DDX19A isoform X1 [Scleropages formosus]	484	9706959707	12	0	14	21	2803	10.7652568988611	0	22.5099762526504	30.2413947186086	Inf	0	0.744343191248359	1.34346630930132	Inf	-0.425960142703254
XP_018616245	PREDICTED: ATP-dependent RNA helicase DDX19A isoform X2 [Scleropages formosus]	480	9693877551	2	0	2	5	1673	3.00607841078975	0	5.38770928496106	12.0636765144252	Inf	0	0.446605914749014	2.23911051550221	Inf	-1.16292573686947
XP_018616246	PREDICTED: ATP-dependent RNA helicase DDX19A isoform X3 [Scleropages formosus]	478	7952755906	0	0	6	0	1409	0	0	19.1915634501203	0	NA	NA	Inf	0	NA	Inf
XP_018582842	PREDICTED: ATP-dependent RNA helicase DDX24 [Scleropages formosus] >gi|1083391760|ref|XP_018582843.1	865	8975609756	19	4	4	8	1510	31.6404683588655	20.1912148428043	11.9385928923707	21.3854631084856	1.56704133977067	0.638145257958763	0.558257393436271	1.79128841240176	0.648043239731008	-0.840997641982094
XP_018612887	PREDICTED: ATP-dependent RNA helicase DDX39A [Scleropages formosus]	427	9853300734	10	1	7	11	1366	18.408379140744	5.57992943130207	23.0949719751753	32.5048080373303	3.2990343995172	0.303118997530412	0.710509409827979	1.40744089545853	1.72204382117479	-0.493074338561791
XP_006066602	PREDICTED: ATP-dependent RNA helicase DDX39A isoform X1 [Bubalus bubalis] >gi|594086181|ref|XP_00606	498	8833333333	3	0	0	0	673	11.2091437917933	0	0	0	Inf	0	NA	NA	Inf	NA
XP_008508631	PREDICTED: ATP-dependent RNA helicase DDX39A isoform X3 [Equus przewalskii] >gi|958768059|ref|XP_014	415	9666666667	16	0	18	14	1682	23.9199485434067	0	48.2299278856472	33.5975542593182	Inf	0	1.43551901169326	0.696612160378464	Inf	0.521572437402609
XP_018594681	PREDICTED: ATP-dependent RNA helicase DDX3X-like isoform X10 [Scleropages formosus]	808	9556213018	8	2	11	3	2448	8.21759670139094	6.22727418558712	20.2512283437783	4.9466987276062	1.31961375980688	0.757797493826032	4.09388755186598	0.244266601691149	0.400115726287421	2.03347147593405
XP_018594674	PREDICTED: ATP-dependent RNA helicase DDX3X-like isoform X4 [Scleropages formosus]	834	9285714286	3	0	0	0	789	9.56115813926094	0	0	0	Inf	0	NA	NA	Inf	NA
XP_022048890	ATP-dependent RNA helicase DDX3X-like isoform X6 [Acanthochromis polyacanthus]	660	7105263158	1	0	2	0	456	5.51443989172287	0	19.7667491967979	0	Inf	0	Inf	0	Inf	Inf
XP_018587103	PREDICTED: ATP-dependent RNA helicase DDX51 [Scleropages formosus]	689	8333333333	2	0	0	0	468	10.7460879941266	0	0	0	Inf	0	NA	NA	Inf	NA
XP_018595806	PREDICTED: ATP-dependent RNA helicase DDX54 [Scleropages formosus]	852	8066666667	6	2	0	8	1348	11.1925130146541	11.3088777494935	0	23.955526182354	0.989710319855159	1.01039665843471	0	Inf	-0.0149217729914234	-Inf
XP_016150163	PREDICTED: ATP-dependent RNA helicase DDX55 [Sinocyclocheilus grahami]	597	706959707	3	2	4	3	1399	5.39224715645238	10.8966170166671	12.8858293548818	8.65583880284487	0.494855159927579	2.02079331686942	1.48868638249671	0.671733154650663	-1.01492177299142	0.57403985729674
XP_018592275	PREDICTED: ATP-dependent RNA helicase DHX29 [Scleropages formosus]	1371	8820754717	7	1	6	7	1337	13.1653643488253	5.70096006219793	20.2250657451156	21.1335401137521	2.30932407966204	0.43302713932916	0.957012674462177	1.04491824056769	1.20747064834503	-0.0633900633185437
XP_018604426	PREDICTED: ATP-dependent RNA helicase DHX36 [Scleropages formosus]	976	7179487179	5	0	0	0	657	19.1368690306364	0	0	0	Inf	0	NA	NA	Inf	NA
XP_018595273	PREDICTED: ATP-dependent RNA helicase DHX8 [Scleropages formosus]	1194	7491638796	10	3	8	2	986	25.5028863146615	23.1912280014969	36.5664812727783	8.18763927327922	1.0996781331724	0.909356992591241	4.46605914749015	0.22391105155022	0.137081320453623	2.1590023580179
XP_020013282	ATP-dependent RNA helicase DHX8 isoform X2 [Castor canadensis]	945	8922155689	1	0	2	0	707	3.55669673355817	0	12.7491338525316	0	Inf	0	Inf	0	Inf	Inf
XP_018589909	PREDICTED: ATP-dependent RNA helicase DQX1-like [Scleropages formosus] >gi|1083282839|ref|XP_0185899	765	7708333333	5	1	2	6	1047	12.0085224003134	7.28002254360901	8.60901397682889	23.1318404683476	1.6495171997586	0.606237995060826	0.372171595624179	2.68693261860264	0.722043821174783	-1.42596014270325
XP_018605074	PREDICTED: ATP-dependent RNA helicase SUPV3L1, mitochondrial [Scleropages formosus]	782	8524590164	6	0	0	0	587	25.7027385753897	0	0	0	Inf	0	NA	NA	Inf	NA
XP_021435506	ATP-dependent RNA helicase vasa-like [Oncorhynchus mykiss]	144	3770491803	2	0	0	0	770	6.53138854707955	0	0	0	Inf	0	NA	NA	Inf	NA
XP_018596871	PREDICTED: ATP-dependent zinc metalloprotease YME1L1 [Scleropages formosus]	716	7820224719	13	6	12	17	1862	17.5561759818116	24.561279064958	29.045019227948	36.8531711865484	0.714790786562061	1.39901075783267	0.788128084851205	1.26882929211791	-0.484407056292641	-0.343497982511278
XP_015194589	PREDICTED: ATP-sensitive inward rectifier potassium channel 10-like [Lepisosteus oculatus]	195	7424242424	10	0	0	0	1091	23.0484380442312	0	0	0	Inf	0	NA	NA	Inf	NA
XP_008333257	PREDICTED: ATP-sensitive inward rectifier potassium channel 10-like isoform X1 [Cynoglossus semilaev	432	6595744681	0	2	0	0	422	0	36.1240929059651	0	0	0	Inf	NA	NA	-Inf	NA
XP_008303098	PREDICTED: ATP-sensitive inward rectifier potassium channel 10 isoform X3 [Stegastes partitus]	414	75	2	4	0	0	1417	3.54916667695925	21.5163969037647	0	0	0.16495171997586	6.06237995060826	NA	NA	-2.59988427371258	NA
XP_010778950	PREDICTED: ATP-sensitive inward rectifier potassium channel 11-like, partial [Notothenia coriiceps]	169	956043956	3	0	0	0	899	8.39127227127574	0	0	0	Inf	0	NA	NA	Inf	NA
XP_015215389	PREDICTED: ATP-sensitive inward rectifier potassium channel 12 [Lepisosteus oculatus]	428	803030303	1	0	0	0	678	3.70882682983131	0	0	0	Inf	0	NA	NA	Inf	NA
XP_018602675	PREDICTED: ATP-sensitive inward rectifier potassium channel 8-like, partial [Scleropages formosus]	376	7755102041	3	0	0	0	730	10.3339092765437	0	0	0	Inf	0	NA	NA	Inf	NA
XP_018620329	PREDICTED: LOW QUALITY PROTEIN: atrial natriuretic peptide receptor 1 [Scleropages formosus]	1066	8548387097	10	3	3	1	952	26.4137036830423	24.0194861444075	14.2021601371951	4.24002748080531	1.0996781331724	0.90935699259124	3.34954436061761	0.298548068733628	0.137081320453625	1.74396485873905
XP_018600220	PREDICTED: atrial natriuretic peptide receptor 2 [Scleropages formosus]	993	8699186992	11	2	81	80	3250	8.51090169134828	4.6905745250207	112.32379205122	99.3601516732715	1.81446891973446	0.551125450055296	1.13047122170845	0.884586870321855	0.859547344924719	0.176924266015169
NP_001098128	atrial natriuretic peptide receptor 2 precursor [Oryzias latipes]	1055	9714285714	0	0	0	3	1582	0	0	0	7.65456288570162	NA	NA	0	Inf	NA	-Inf
XP_018592206	PREDICTED: atrial natriuretic peptide receptor 3-like [Scleropages formosus]	299	6694214876	9	1	2	2	1035	21.865952961962	7.36442860208564	8.7088286316327	7.80001190671818	2.96913095956548	0.336798886144903	1.11651478687254	0.895644206200882	1.57004072772973	0.159002358017901
XP_018594133	PREDICTED: atrial natriuretic peptide-converting enzyme isoform X1 [Scleropages formosus]	1099	661971831	0	0	1	5	455	0	0	9.90509630081302	44.3572105684248	NA	NA	0.223302957374508	4.4782210310044	NA	-2.16292573686946
XP_018594134	PREDICTED: atrial natriuretic peptide-converting enzyme isoform X2 [Scleropages formosus]	1075	8571428571	5	0	1	2	1313	9.57572197496431	0	3.43245911414313	6.1485242372074	Inf	0	0.55825739343627	1.79128841240176	Inf	-0.840997641982097
XP_018612754	PREDICTED: AT-rich interactive domain-containing protein 1A isoform X1 [Scleropages formosus]	1947	8285714286	0	2	0	0	516	0	29.5433472990645	0	0	0	Inf	NA	NA	-Inf	NA
XP_018612755	PREDICTED: AT-rich interactive domain-containing protein 1A isoform X2 [Scleropages formosus]	1946	7696969697	3	1	0	0	725	10.4051776163819	10.5133566940119	0	0	0.98971031985516	1.01039665843471	NA	NA	-0.0149217729914221	NA
XP_018619637	PREDICTED: LOW QUALITY PROTEIN: AT-rich interactive domain-containing protein 1B [Scleropages formos	2124	806122449	2	0	0	0	788	6.38219439245083	0	0	0	Inf	0	NA	NA	Inf	NA
XP_018585510	PREDICTED: LOW QUALITY PROTEIN: AT-rich interactive domain-containing protein 2 [Scleropages formosu	1693	8921568627	2	0	0	0	476	10.5654814732169	0	0	0	Inf	0	NA	NA	Inf	NA
XP_018614025	PREDICTED: AT-rich interactive domain-containing protein 3A-like [Scleropages formosus]	515	7455357143	13	1	2	1	786	41.5898214734519	9.69743460961658	11.4677323584476	5.135504022553	4.28874471937236	0.233168459638779	2.23302957374507	0.447822103100442	2.10055544442852	1.1590023580179
XP_014349303	PREDICTED: AT-rich interactive domain-containing protein 3B-like [Latimeria chalumnae]	309	5744680851	5	2	0	0	889	14.1427704759597	17.1477696359024	0	0	0.824758599879304	1.21247599012164	NA	NA	-0.277956178825209	NA
XP_016536067	PREDICTED: AT-rich interactive domain-containing protein 3B isoform X1 [Poecilia formosa]	668	50	3	0	0	0	1092	6.90819942479568	0	0	0	Inf	0	NA	NA	Inf	NA
XP_018619675	PREDICTED: AT-rich interactive domain-containing protein 4A isoform X1 [Scleropages formosus] >gi|10	1328	8859060403	16	1	5	5	1383	29.0913618582864	5.5113402770489	16.2936327435644	14.5932977647385	5.27845503922753	0.189449373456508	1.11651478687253	0.895644206200886	2.40011572628742	0.159002358017894
XP_018619677	PREDICTED: AT-rich interactive domain-containing protein 4A isoform X2 [Scleropages formosus]	1326	7039106145	2	1	0	2	591	8.50959252326778	12.8970957752261	0	13.6599193290242	0.659806879903441	1.51559498765206	0	Inf	-0.599884273712576	-Inf
XP_021432329	AT-rich interactive domain-containing protein 4B-like [Oncorhynchus mykiss]	152	100	2	0	0	0	358	14.0479586068471	0	0	0	Inf	0	NA	NA	Inf	NA
XP_018606613	PREDICTED: AT-rich interactive domain-containing protein 4B isoform X2 [Scleropages formosus]	1278	8235294118	2	0	0	0	600	8.38194863541876	0	0	0	Inf	0	NA	NA	Inf	NA
XP_018604874	PREDICTED: AT-rich interactive domain-containing protein 5B-like [Scleropages formosus]	1175	7813504823	11	2	1	3	933	29.6467636622529	16.3390859660421	4.83045961079306	12.9791194910825	1.81446891973446	0.551125450055295	0.372171595624179	2.68693261860264	0.859547344924721	-1.42596014270325
XP_018616667	PREDICTED: AT-rich interactive domain-containing protein 5B isoform X1 [Scleropages formosus]	1167	9413793103	3	0	3	4	1043	7.23274570649749	0	12.9630454943526	15.4803687889805	Inf	0	0.837386090154401	1.19419227493451	Inf	-0.256035141260946
XP_018616669	PREDICTED: AT-rich interactive domain-containing protein 5B isoform X3 [Scleropages formosus] >gi|10	1055	8562091503	2	0	1	1	1097	4.58447509685621	0	4.10831250398352	3.67958629145547	Inf	0	1.11651478687254	0.89564420620088	Inf	0.159002358017903
XP_018600157	PREDICTED: ATR-interacting protein isoform X2 [Scleropages formosus]	671	5471698113	2	1	0	0	900	5.58796575694584	8.46909289239848	0	0	0.65980687990344	1.51559498765206	NA	NA	-0.599884273712578	NA
XP_018587492	PREDICTED: atrophin-1-like isoform X1 [Scleropages formosus] >gi|1083278404|ref|XP_018587493.1| PRED	1682	8611111111	2	0	0	0	453	11.101918722409	0	0	0	Inf	0	NA	NA	Inf	NA
XP_017545914	PREDICTED: attractin [Pygocentrus nattereri]	1370	8142857143	1	0	7	4	1020	2.46527901041728	0	30.929148743225	15.8294359283398	Inf	0	1.95390087702695	0.511796689257645	Inf	0.96635728007551
XP_016122610	PREDICTED: attractin-like protein 1 [Sinocyclocheilus grahami]	1364	9090909091	7	0	5	6	2098	8.38993905356501	0	10.740750278527	11.5438689086558	Inf	0	0.930428989060452	1.07477304744105	Inf	-0.104032047815886
XP_013863043	PREDICTED: attractin-like protein 1 isoform X1 [Austrofundulus limnaeus]	1379	4259259259	5	2	1	0	1056	11.9061770389471	14.435953793861	4.26782084930864	0	0.824758599879302	1.21247599012165	Inf	0	-0.277956178825211	Inf
XP_006629173	PREDICTED: attractin isoform X1 [Lepisosteus oculatus]	1378	8827160494	2	0	11	4	1198	4.19797093593594	0	41.381474946218	13.4774830107735	Inf	0	3.07041566389947	0.325688802254866	Inf	1.6184339766552
XP_018585753	PREDICTED: attractin isoform X2 [Scleropages formosus]	1223	9736842105	0	0	0	3	1029	0	0	0	11.7682395385617	NA	NA	0	Inf	NA	-Inf
XP_018613441	PREDICTED: atypical chemokine receptor 2-like [Scleropages formosus]	382	7446808511	2	0	0	0	529	9.50693607041826	0	0	0	Inf	0	NA	NA	Inf	NA
XP_018582081	PREDICTED: atypical chemokine receptor 3 [Scleropages formosus]	360	7630853994	15	3	3	1	2250	16.7638972708375	10.1629114708782	6.00909175582657	1.79400273854518	1.64951719975859	0.606237995060827	3.34954436061762	0.298548068733627	0.722043821174779	1.74396485873906
XP_018612345	PREDICTED: LOW QUALITY PROTEIN: atypical chemokine receptor 4 [Scleropages formosus]	354	9361702128	4	1	0	0	812	12.3871162099785	9.38692561965349	0	0	1.31961375980688	0.757797493826029	NA	NA	0.400115726287426	NA
XP_017556529	PREDICTED: atypical kinase ADCK3, mitochondrial [Pygocentrus nattereri]	619	8577405858	4	0	2	7	1463	6.87514583903111	0	6.16106468471623	19.3134266111323	Inf	0	0.319004224820725	3.13475472170308	Inf	-1.6483525640397
XP_004083788	atypical kinase COQ8A, mitochondrial [Oryzias latipes] >gi|1174679058|ref|XP_020570109.1| atypical k	655	8888888889	2	1	0	0	742	6.77785603942218	10.2724846403755	0	0	0.659806879903441	1.51559498765206	NA	NA	-0.599884273712575	NA
XP_021437824	atypical kinase COQ8B, mitochondrial-like isoform X2 [Oncorhynchus mykiss]	625	9473684211	2	0	0	0	905	5.55709301795719	0	0	0	Inf	0	NA	NA	Inf	NA
XP_018601195	PREDICTED: aurora kinase A-A-like [Scleropages formosus]	312	8548387097	0	2	0	0	604	0	25.2390185535054	0	0	0	Inf	NA	NA	-Inf	NA
XP_018606111	PREDICTED: aurora kinase A-interacting protein [Scleropages formosus]	222	7903225806	2	0	0	0	500	10.0583383625025	0	0	0	Inf	0	NA	NA	Inf	NA
XP_018597792	PREDICTED: aurora kinase C-like [Scleropages formosus]	399	100	4	2	0	0	722	13.931216568563	21.1140820032095	0	0	0.659806879903438	1.51559498765207	NA	NA	-0.599884273712581	NA
XP_006740996	PREDICTED: autism susceptibility gene 2 protein-like [Leptonychotes weddellii]	176	96875	10	3	0	1	870	28.9032711566164	26.2833917350298	0	4.63966225485823	1.0996781331724	0.909356992591239	0	Inf	0.137081320453625	-Inf
XP_018586581	PREDICTED: autoimmune regulator [Scleropages formosus]	499	7755102041	0	2	0	0	550	0	27.7170312842132	0	0	0	Inf	NA	NA	-Inf	NA
XP_010891793	PREDICTED: autophagy protein 16 [Esox lucius]	230	384180791	2	0	0	0	835	6.02295710329492	0	0	0	Inf	0	NA	NA	Inf	NA
XP_018612827	PREDICTED: autophagy protein 5 [Scleropages formosus]	275	5458715596	2	7	3	2	888	5.66347880771538	60.0847806555298	15.2257392461822	9.09123009397895	0.0942581257004914	10.6091649135644	1.67477218030881	0.597096137467253	-3.40723919577018	0.743964858739061
XP_017286609	PREDICTED: autophagy-related protein 101 [Kryptolebias marmoratus]	218	9885057471	3	0	2	4	1100	6.85795797443353	0	8.19421603067259	14.6782042244606	Inf	0	0.558257393436268	1.79128841240177	Inf	-0.840997641982101
XP_018598921	PREDICTED: autophagy-related protein 13-like isoform X1 [Scleropages formosus]	435	9380530973	0	2	4	1	763	0	19.9795114106386	23.6268352129485	5.29030951733507	0	Inf	4.46605914749015	0.22391105155022	-Inf	2.1590023580179
XP_016390620	PREDICTED: autophagy-related protein 16-1-like [Sinocyclocheilus rhinocerous]	83	8235294118	3	2	1	0	1524	4.94996966658588	10.0028656209431	2.95723019479654	0	0.494855159927579	2.02079331686942	Inf	0	-1.01492177299142	Inf
XP_018595297	PREDICTED: autophagy-related protein 16-1 isoform X1 [Scleropages formosus]	605	9384057971	0	0	1	6	1572	0	0	2.86693308961191	15.406512067659	NA	NA	0.18608579781209	5.37386523720529	NA	-2.42596014270326
XP_018595298	PREDICTED: autophagy-related protein 16-1 isoform X2 [Scleropages formosus]	604	8823529412	1	0	0	0	432	5.82079766348525	0	0	0	Inf	0	NA	NA	Inf	NA
XP_018606049	PREDICTED: autophagy-related protein 16-2-like [Scleropages formosus]	741	7426900585	17	9	0	1	1201	35.5936203502379	57.1187780419881	0	3.36095433948931	0.623150942131027	1.60474763398454	0	Inf	-0.68234643390455	-Inf
XP_007247504	PREDICTED: autophagy-related protein 2 homolog A-like [Astyanax mexicanus]	347	8279069767	0	0	0	1	633	0	0	0	6.37678698535017	NA	NA	0	Inf	NA	-Inf
XP_018592790	PREDICTED: autophagy-related protein 2 homolog A isoform X1 [Scleropages formosus]	2014	9710144928	2	2	0	2	560	8.98065925223439	27.2220842969951	0	14.4160934347381	0.32990343995172	3.03118997530412	0	Inf	-1.59988427371258	-Inf
XP_018592791	PREDICTED: autophagy-related protein 2 homolog A isoform X2 [Scleropages formosus]	2013	8403361345	8	0	2	4	941	21.3779773910787	0	9.57878600822513	17.1583683814098	Inf	0	0.558257393436269	1.79128841240176	Inf	-0.840997641982098
XP_018619726	PREDICTED: autophagy-related protein 2 homolog B [Scleropages formosus]	2070	8655172414	1	0	7	1	877	2.8672572299038	0	35.9723280707976	4.60262960288102	Inf	0	7.81560350810778	0.127949172314411	Inf	2.96635728007551
XP_018613389	PREDICTED: autophagy-related protein 9A-like [Scleropages formosus] >gi|1083326099|ref|XP_018613390.	808	9597701149	1	1	0	0	948	2.6525153909553	8.04027806240362	0	0	0.329903439951719	3.03118997530413	NA	NA	-1.59988427371258	NA
XP_018599127	PREDICTED: axin interactor, dorsalization-associated protein isoform X2 [Scleropages formosus]	303	100	2	1	0	2	506	9.93906952816454	15.0636039588115	0	15.9545698091963	0.659806879903441	1.51559498765206	0	Inf	-0.599884273712575	-Inf
XP_018596342	PREDICTED: axin-1-like [Scleropages formosus]	824	9459459459	3	0	0	0	673	11.2091437917933	0	0	0	Inf	0	NA	NA	Inf	NA
XP_018617485	PREDICTED: axin-2 [Scleropages formosus]	832	8918918919	10	2	2	0	1000	25.1458459062563	15.2443672063173	9.01363763373985	0	1.6495171997586	0.606237995060826	Inf	0	0.722043821174782	Inf
XP_018600219	PREDICTED: B box and SPRY domain-containing protein [Scleropages formosus]	330	8654434251	18	0	1	0	1357	33.3548435012979	0	3.32116346121586	0	Inf	0	Inf	0	Inf	Inf
XP_008315049	PREDICTED: b(0,+)-type amino acid transporter 1-like [Cynoglossus semilaevis]	468	6111111111	11	3	0	2	1112	24.8744878569082	20.5634449725503	0	7.25990316857312	1.20964594648964	0.826688175082944	0	Inf	0.274584844203561	-Inf
XP_019909464	PREDICTED: b(0,+)-type amino acid transporter 1-like isoform X1 [Esox lucius]	469	6612903226	2	0	0	1	514	9.78437583901023	0	0	7.85312482826198	Inf	0	0	Inf	Inf	-Inf
XP_010972026	PREDICTED: B9 domain-containing protein 1 [Camelus bactrianus] >gi|744605009|ref|XP_010991882.1| PRE	204	6829268293	3	0	0	0	1406	5.36540097573036	0	0	0	Inf	0	NA	NA	Inf	NA
XP_018620074	PREDICTED: B9 domain-containing protein 1 isoform X1 [Scleropages formosus]	205	7527472527	1	0	3	9	653	3.85081866864568	0	20.7051400468756	55.6333161646859	Inf	0	0.372171595624179	2.68693261860264	Inf	-1.42596014270325
XP_006048901	PREDICTED: B9 domain-containing protein 1 isoform X5 [Bubalus bubalis]	204	6170212766	0	1	0	2	949	0	8.03180569352859	0	8.5068623007938	0	Inf	0	Inf	-Inf	-Inf
XP_018601197	PREDICTED: bactericidal permeability-increasing protein-like [Scleropages formosus]	481	7015706806	5	0	5	3	969	12.9751526864068	0	23.2549990550564	12.4969231013209	Inf	0	1.8608579781209	0.537386523720527	Inf	0.895967952184112
NP_001187106	baculoviral IAP repeat-containing protein 2 [Ictalurus punctatus]	616	66875	0	0	0	3	876	0	0	0	13.8236512387899	NA	NA	0	Inf	NA	-Inf
XP_018607332	PREDICTED: baculoviral IAP repeat-containing protein 3-like [Scleropages formosus] >gi|1083314996|re	698	9896373057	26	1	17	12	1891	34.5738759155295	4.03076869548315	40.5160866667312	25.615057610111	8.57748943874471	0.11658422981939	1.58172928140276	0.63221943967121	3.10055544442851	0.661502698547084
XP_018591867	PREDICTED: baculoviral IAP repeat-containing protein 5 [Scleropages formosus]	142	8888888889	3	0	0	3	720	10.4774357942735	0	0	16.8187756738611	Inf	0	0	Inf	Inf	-Inf
XP_018615882	PREDICTED: baculoviral IAP repeat-containing protein 5.1-like [Scleropages formosus] >gi|1083330674|	146	8571428571	1	0	0	0	553	4.54716924163766	0	0	0	Inf	0	NA	NA	Inf	NA
XP_020350727	LOW QUALITY PROTEIN: baculoviral IAP repeat-containing protein 6-like [Oncorhynchus kisutch]	4942	9545454545	5	3	6	5	1040	12.0893489933924	21.9870680860345	26.0008777896342	19.4062796236858	0.549839066586198	1.81871398518248	1.33981774424705	0.746370171834065	-0.862918679546376	0.4220367638517
XP_021465867	baculoviral IAP repeat-containing protein 6-like isoform X15 [Oncorhynchus mykiss]	4940	5690607735	1	0	3	0	989	2.54255266999558	0	13.6708356426792	0	Inf	0	Inf	0	Inf	Inf
XP_019947311	PREDICTED: baculoviral IAP repeat-containing protein 6 isoform X4 [Paralichthys olivaceus]	4967	8461538462	2	0	0	0	633	7.9449750098756	0	0	0	Inf	0	NA	NA	Inf	NA
XP_015218272	PREDICTED: baculoviral IAP repeat-containing protein 6 isoform X5 [Lepisosteus oculatus]	4841	9137931034	3	0	0	2	1066	7.07669209369314	0	0	7.57318229217009	Inf	0	0	Inf	Inf	-Inf
XP_018580426	PREDICTED: baculoviral IAP repeat-containing protein 6 isoform X6 [Scleropages formosus]	4870	6428571429	4	1	0	0	761	13.2172646025	10.01600999101	0	0	1.31961375980688	0.75779749382603	NA	NA	0.400115726287425	NA
XP_018612309	PREDICTED: BAG family molecular chaperone regulator 1 [Scleropages formosus]	192	6197183099	5	0	4	1	964	13.042451196191	0	18.7004930160578	4.18724705573305	Inf	0	4.46605914749015	0.22391105155022	Inf	2.1590023580179
XP_015799912	PREDICTED: BAG family molecular chaperone regulator 2 [Nothobranchius furzeri]	209	7380952381	0	1	0	0	596	0	12.7888986630178	0	0	0	Inf	NA	NA	-Inf	NA
XP_018605128	PREDICTED: BAG family molecular chaperone regulator 3 isoform X1 [Scleropages formosus]	519	8163265306	5	0	1	1	1187	10.5921844592486	0	3.79681450452395	3.40059491299634	Inf	0	1.11651478687254	0.89564420620088	Inf	0.159002358017903
XP_018617942	PREDICTED: BAG family molecular chaperone regulator 4 [Scleropages formosus] >gi|1083334721|ref|XP_0	399	8413793103	10	1	1	3	948	26.525153909553	8.04027806240362	4.75402828783747	12.7737536763502	3.29903439951719	0.303118997530413	0.372171595624179	2.68693261860265	1.72204382117478	-1.42596014270326
XP_018591774	PREDICTED: LOW QUALITY PROTEIN: BAH and coiled-coil domain-containing protein 1, partial [Scleropage	2255	7678571429	4	1	0	0	622	16.1709619975925	12.2543144745316	0	0	1.31961375980688	0.757797493826032	NA	NA	0.400115726287421	NA
XP_018588266	PREDICTED: BAH and coiled-coil domain-containing protein 1-like isoform X1 [Scleropages formosus] >g	2652	8428571429	5	0	0	0	762	16.4998988886196	0	0	0	Inf	0	NA	NA	Inf	NA
XP_018588268	PREDICTED: BAH and coiled-coil domain-containing protein 1-like isoform X2 [Scleropages formosus]	2599	572327044	9	1	6	0	915	24.7336189241865	8.33025530399851	29.5529102745569	0	2.96913095956548	0.336798886144903	Inf	0	1.57004072772973	Inf
XP_018590518	PREDICTED: BAI1-associated protein 3 [Scleropages formosus]	1151	9583333333	5	2	0	0	937	13.4182742295925	16.269335332249	0	0	0.824758599879299	1.21247599012165	NA	NA	-0.277956178825217	NA
XP_016305372	PREDICTED: band 3 anion exchange protein-like [Sinocyclocheilus anshuiensis]	917	7111111111	0	2	0	0	500	0	30.4887344126345	0	0	0	Inf	NA	NA	-Inf	NA
XP_018605317	PREDICTED: band 3 anion exchange protein-like isoform X2 [Scleropages formosus]	841	7826086957	3	3	0	0	1210	6.23450724948503	18.8979758755999	0	0	0.32990343995172	3.03118997530412	NA	NA	-1.59988427371258	NA
XP_018589626	PREDICTED: band 4.1-like protein 1 isoform X3 [Scleropages formosus]	1481	780104712	4	0	0	0	709	14.1866549541643	0	0	0	Inf	0	NA	NA	Inf	NA
XP_020560203	band 4.1-like protein 1 isoform X7 [Oryzias latipes]	915	9736842105	2	0	0	0	723	6.95597397130188	0	0	0	Inf	0	NA	NA	Inf	NA
XP_018597983	PREDICTED: LOW QUALITY PROTEIN: band 4.1-like protein 2 [Scleropages formosus]	997	9356725146	11	1	4	5	1153	23.9899657388395	6.61074033231451	15.6351043083085	17.5043632338537	3.62893783946893	0.275562725027647	0.893211829498029	1.1195552577511	1.85954734492472	-0.162925736869463
XP_014060565	PREDICTED: band 4.1-like protein 2 isoform X17 [Salmo salar]	777	9489795918	3	0	1	5	757	9.96532862863525	0	5.95352551766172	26.6612031818141	Inf	0	0.223302957374508	4.4782210310044	Inf	-2.16292573686946
XP_015214530	PREDICTED: band 4.1-like protein 2 isoform X9 [Lepisosteus oculatus]	1153	9259259259	0	6	0	0	423	0	108.116079477427	0	0	0	Inf	NA	NA	-Inf	NA
XP_008936258	PREDICTED: band 4.1-like protein 3, partial [Merops nubicus]	140	9285714286	4	0	0	0	627	16.0420069577393	0	0	0	Inf	0	NA	NA	Inf	NA
XP_019963039	PREDICTED: band 4.1-like protein 3 isoform X10 [Paralichthys olivaceus]	1212	8765432099	0	0	1	2	820	0	0	5.49612050837796	9.84513697982111	NA	NA	0.55825739343627	1.79128841240176	NA	-0.840997641982097
XP_019401953	PREDICTED: band 4.1-like protein 3 isoform X12 [Crocodylus porosus]	1148	9117647059	1	4	0	0	656	3.83320821741712	46.4767292875526	0	0	0.0824758599879301	12.1247599012165	NA	NA	-3.59988427371258	NA
XP_018600644	PREDICTED: band 4.1-like protein 3 isoform X7 [Scleropages formosus]	919	8139534884	2	0	0	0	749	6.71451159045562	0	0	0	Inf	0	NA	NA	Inf	NA
XP_018592132	PREDICTED: band 4.1-like protein 4A isoform X3 [Scleropages formosus]	700	9545454545	0	0	3	1	642	0	0	21.0599010134109	6.28739277527516	NA	NA	3.34954436061762	0.298548068733626	NA	1.74396485873906
XP_018592133	PREDICTED: band 4.1-like protein 4A isoform X4 [Scleropages formosus]	680	85	5	0	1	0	611	20.577615307902	0	7.37613554315863	0	Inf	0	Inf	0	Inf	Inf
XP_018601486	PREDICTED: band 4.1-like protein 5 [Scleropages formosus]	780	6451612903	9	0	0	0	971	23.3071692231006	0	0	0	Inf	0	NA	NA	Inf	NA
XP_006793727	PREDICTED: band 4.1-like protein 5-like isoform X1 [Neolamprologus brichardi] >gi|583997264|ref|XP_0	121	8256880734	5	1	0	1	1202	10.4600024568454	6.34125091776925	0	3.35815820443149	1.6495171997586	0.606237995060824	0	Inf	0.722043821174787	-Inf
XP_015213936	PREDICTED: band 4.1-like protein 5 isoform X3 [Lepisosteus oculatus]	776	6899224806	1	0	1	3	1360	1.84895925781296	0	3.31383736534553	8.90405770969115	Inf	0	0.372171595624179	2.68693261860264	Inf	-1.42596014270325
XP_016100403	PREDICTED: Bardet-Biedl syndrome 1 protein-like [Sinocyclocheilus grahami]	140	8571428571	1	0	0	0	875	2.873810960715	0	0	0	Inf	0	NA	NA	Inf	NA
XP_018620916	PREDICTED: Bardet-Biedl syndrome 10 protein [Scleropages formosus]	665	5561797753	1	2	0	0	848	2.9653120172472	17.9768481206572	0	0	0.164951719975859	6.06237995060827	NA	NA	-2.59988427371258	NA
XP_018585418	PREDICTED: Bardet-Biedl syndrome 12 protein [Scleropages formosus]	664	6484848485	0	0	2	1	629	0	0	14.3301075258185	6.4173388898675	NA	NA	2.23302957374507	0.447822103100441	NA	1.1590023580179
XP_011616546	PREDICTED: Bardet-Biedl syndrome 2 protein homolog [Takifugu rubripes] >gi|768955857|ref|XP_01161654	131	95	4	0	0	0	922	10.9092606968574	0	0	0	Inf	0	NA	NA	Inf	NA
XP_018621181	PREDICTED: Bardet-Biedl syndrome 4 protein [Scleropages formosus]	541	5108695652	2	0	0	0	530	9.48899845519105	0	0	0	Inf	0	NA	NA	Inf	NA
XP_012807961	PREDICTED: Bardet-Biedl syndrome 5 protein [Jaculus jaculus]	427	6610169492	2	0	0	0	644	7.80926891498642	0	0	0	Inf	0	NA	NA	Inf	NA
XP_018584353	PREDICTED: Bardet-Biedl syndrome 5 protein homolog isoform X4 [Scleropages formosus]	342	7058823529	1	2	0	0	690	3.64432549366033	22.0932858062569	0	0	0.16495171997586	6.06237995060825	NA	NA	-2.59988427371258	NA
XP_005800631	PREDICTED: Bardet-Biedl syndrome 7 protein [Xiphophorus maculatus]	716	8064516129	4	0	0	0	578	17.4019694852985	0	0	0	Inf	0	NA	NA	Inf	NA
XP_009243257	PREDICTED: barH-like 1 homeobox protein [Pongo abelii]	119	8378378378	1	0	0	0	697	3.60772538109846	0	0	0	Inf	0	NA	NA	Inf	NA
XP_017573853	PREDICTED: barrier-to-autointegration factor [Pygocentrus nattereri]	90	9888888889	11	2	20	20	1073	25.778593193739	14.2072387756918	84.0040785996258	75.2377662949983	1.81446891973446	0.551125450055296	1.11651478687254	0.895644206200881	0.859547344924718	0.159002358017901
XP_018589762	PREDICTED: barttin [Scleropages formosus]	217	6170212766	2	0	0	0	610	8.2445396413955	0	0	0	Inf	0	NA	NA	Inf	NA
XP_018587770	PREDICTED: basal cell adhesion molecule [Scleropages formosus]	624	7045454545	9	4	0	0	854	26.5003059901998	35.7010941599936	0	0	0.742282739891369	1.34719554457961	NA	NA	-0.429959272270268	NA
XP_018583474	PREDICTED: basement membrane-specific heparan sulfate proteoglycan core protein-like [Scleropages fo	383	808988764	28	16	572	525	2641	26.6597381815667	46.1775606401129	976.107672567057	802.410350210714	0.57733101991551	1.73210855731664	1.21646944398303	0.822051063383676	-0.792529351654973	0.282700082242806
XP_020362381	basement membrane-specific heparan sulfate proteoglycan core protein-like isoform X2 [Oncorhynchus k	3574	9019607843	2	0	0	0	1087	4.62665058072793	0	0	0	Inf	0	NA	NA	Inf	NA
XP_015192323	PREDICTED: basement membrane-specific heparan sulfate proteoglycan core protein isoform X3 [Lepisost	2533	60	2	2	0	0	399	12.6044340382237	38.2064341010458	0	0	0.32990343995172	3.03118997530413	NA	NA	-1.59988427371258	NA
XP_018616441	PREDICTED: basic helix-loop-helix domain-containing protein USF3 [Scleropages formosus]	2209	8440366972	4	1	1	0	698	14.4102268803761	10.9200338154135	6.45676048262167	0	1.31961375980688	0.75779749382603	Inf	0	0.400115726287425	Inf
XP_010751215	PREDICTED: basic immunoglobulin-like variable motif-containing protein [Larimichthys crocea] >gi|110	505	8679245283	1	0	1	4	1029	2.44371680332909	0	4.37980448675406	15.6909860514156	Inf	0	0.279128696718134	3.58257682480353	Inf	-1.8409976419821
XP_018591024	PREDICTED: basic leucine zipper and W2 domain-containing protein 1-A-like isoform X1 [Scleropages fo	419	9852216749	129	6	34	37	1920	168.948652182659	23.8193237598707	79.8082498820716	77.7868374916074	7.09292395896197	0.140985580246704	1.0259865609099	0.974671636159781	2.82638048098952	0.0370118336392928
XP_022066118	basic leucine zipper and W2 domain-containing protein 1-A isoform X2 [Acanthochromis polyacanthus]	370	6893939394	6	1	2	0	766	19.696485044065	9.95063133571623	11.7671509578849	0	1.97942063971032	0.505198329217354	Inf	0	0.98507822700858	Inf
XP_010155617	PREDICTED: basic leucine zipper and W2 domain-containing protein 2-like isoform X1 [Eurypyga helias]	141	7708333333	2	0	0	0	968	5.19542270790419	0	0	0	Inf	0	NA	NA	Inf	NA
XP_018601623	PREDICTED: basic leucine zipper transcriptional factor ATF-like [Scleropages formosus]	124	9797979798	4	0	0	0	553	18.1886769665507	0	0	0	Inf	0	NA	NA	Inf	NA
XP_018592702	PREDICTED: basic leucine zipper transcriptional factor ATF-like 2 [Scleropages formosus]	170	7906976744	2	1	0	0	254	19.7998786663435	30.0085968628293	0	0	0.659806879903438	1.51559498765207	NA	NA	-0.599884273712582	NA
XP_010801111	PREDICTED: basic proline-rich protein-like [Bos taurus] >gi|982978257|ref|XP_015318024.1| PREDICTED:	578	962962963	0	3	0	0	654	0	34.9641449686176	0	0	0	Inf	NA	NA	-Inf	NA
XP_018583784	PREDICTED: basigin isoform X1 [Scleropages formosus]	273	87.5	7	1	5	5	1375	12.8015215522759	5.54340625684264	16.3884320613452	14.6782042244606	2.30932407966204	0.433027139329161	1.11651478687254	0.895644206200882	1.20747064834502	0.1590023580179
XP_018586914	PREDICTED: basigin-like isoform X2 [Scleropages formosus]	273	7426470588	6	1	13	19	1494	10.0987332956853	5.10186318819186	39.2159602538882	51.3344157113832	1.97942063971033	0.505198329217352	0.76393116996542	1.30901845521667	0.985078227008583	-0.388485437284593
XP_018583786	PREDICTED: basigin isoform X3 [Scleropages formosus]	390	8823529412	6	0	0	6	785	19.2197548328074	0	0	30.852276395363	Inf	0	0	Inf	Inf	-Inf
XP_018619944	PREDICTED: battenin [Scleropages formosus]	442	8171206226	4	0	7	10	1668	6.03017887440199	0	18.9135082242743	24.1996772285771	Inf	0	0.781560350810777	1.27949172314411	Inf	-0.355570814811855
XP_019213868	PREDICTED: battenin isoform X2 [Oreochromis niloticus]	431	6326530612	3	2	0	0	1072	7.03708374242247	14.2204917969377	0	0	0.494855159927582	2.02079331686941	NA	NA	-1.01492177299142	NA
XP_012680355	PREDICTED: bax inhibitor 1 [Clupea harengus] >gi|831297079|ref|XP_012680356.1| PREDICTED: bax inhibi	237	8925619835	8	1	4	3	1811	11.1080489922722	4.20882584382034	9.95432096492529	6.68664742417447	2.63922751961375	0.378898746913017	1.48868638249672	0.67173315465066	1.40011572628742	0.574039857296746
XP_007257669	PREDICTED: BBSome-interacting protein 1 [Astyanax mexicanus]	75	9090909091	1	0	3	1	528	4.76247081557884	0	25.6069250958518	7.64489803357321	Inf	0	3.34954436061761	0.298548068733627	Inf	1.74396485873906
XP_020344752	B-cadherin-like [Oncorhynchus kisutch] >gi|1158881141|ref|XP_020344753.1| B-cadherin-like [Oncorhync	881	3863636364	12	4	8	7	1619	18.6380574969163	18.8318310145982	22.2696420845951	17.4524664188305	0.98971031985516	1.01039665843471	1.2760168992829	0.783688680425769	-0.0149217729914221	0.351647435960301
XP_018607998	PREDICTED: B-cadherin-like isoform X1 [Scleropages formosus]	891	8222748815	425	1	123	110	3904	273.74448028071	1.95240358687465	141.992498584785	113.73352402406	140.208961979481	0.00713221170659795	1.24846653441203	0.800982623431679	7.13143475731249	0.320157149832488
XP_018607999	PREDICTED: B-cadherin-like isoform X2 [Scleropages formosus]	885	50	83	1	243	228	3299	63.2647835774256	2.31045274421298	331.966345104393	278.970416754676	27.3819855159928	0.0365203611482424	1.18996970706152	0.840357526805763	4.77515515763435	0.250924847458944
XP_015346917	PREDICTED: B-cell CLL/lymphoma 7 protein family member B isoform X1 [Marmota marmota marmota]	190	7368421053	2	0	0	0	519	9.69011402938585	0	0	0	Inf	0	NA	NA	Inf	NA
XP_018591862	PREDICTED: B-cell CLL/lymphoma 7 protein family member B isoform X2 [Scleropages formosus]	200	7836538462	6	0	1	2	1367	11.0369477276911	0	3.29686819083389	5.9056417874567	Inf	0	0.55825739343627	1.79128841240176	Inf	-0.840997641982096
XP_018620213	PREDICTED: LOW QUALITY PROTEIN: B-cell CLL/lymphoma 9-like protein [Scleropages formosus]	1478	813559322	7	3	1	2	724	24.3122819535627	31.5836337147457	6.22488786860487	11.1505695075322	0.76977469322068	1.29908141798748	0.558257393436269	1.79128841240176	-0.37749185237613	-0.840997641982098
XP_014038005	PREDICTED: B-cell CLL/lymphoma 9-like protein isoform X2 [Salmo salar]	128	8837209302	0	0	0	1	687	0	0	0	5.87555482056282	NA	NA	0	Inf	NA	-Inf
XP_018584022	PREDICTED: B-cell CLL/lymphoma 9 protein [Scleropages formosus] >gi|1083421677|ref|XP_018584024.1| P	1548	9108910891	7	0	0	1	609	28.9032711566164	0	0	6.62808893551175	Inf	0	0	Inf	Inf	-Inf
XP_021461929	B-cell linker protein-like [Oncorhynchus mykiss]	403	7547169811	1	1	0	3	957	2.62757010514695	7.96466416213023	0	12.6536243314315	0.32990343995172	3.03118997530412	0	Inf	-1.59988427371258	-Inf
XP_018593681	PREDICTED: B-cell linker protein isoform X6 [Scleropages formosus]	487	8632478632	1	0	2	0	688	3.65491946311865	0	13.1012174909009	0	Inf	0	Inf	0	Inf	Inf
XP_018587758	PREDICTED: B-cell lymphoma 3 protein [Scleropages formosus]	658	582781457	6	4	0	0	842	17.9186550400876	36.2098983522975	0	0	0.49485515992758	2.02079331686942	NA	NA	-1.01492177299142	NA
XP_018608392	PREDICTED: B-cell lymphoma 6 protein homolog [Scleropages formosus]	362	6132596685	2	0	0	0	613	8.20419116027938	0	0	0	Inf	0	NA	NA	Inf	NA
XP_018586874	PREDICTED: B-cell lymphoma 6 protein-like isoform X1 [Scleropages formosus]	714	7479892761	0	2	1	2	1176	0	12.9628972842834	3.8323289259098	6.86480639749431	0	Inf	0.558257393436269	1.79128841240176	-Inf	-0.840997641982097
XP_018586875	PREDICTED: B-cell lymphoma 6 protein-like isoform X2 [Scleropages formosus] >gi|1083277278|ref|XP_01	700	9302325581	1	3	3	6	913	2.75419998973234	25.0455101965782	14.8088241518179	26.5268751044468	0.10996781331724	9.09356992591238	0.558257393436268	1.79128841240176	-3.18484677443374	-0.840997641982101
XP_018608688	PREDICTED: B-cell lymphoma/leukemia 10 [Scleropages formosus]	240	6538461538	2	1	1	0	671	7.49503603763228	11.3594390509071	6.71657051694475	0	0.659806879903438	1.51559498765207	Inf	0	-0.599884273712583	Inf
XP_018606306	PREDICTED: B-cell lymphoma/leukemia 11A [Scleropages formosus]	725	100	2	0	0	0	495	10.1599377399015	0	0	0	Inf	0	NA	NA	Inf	NA
XP_018584636	PREDICTED: B-cell lymphoma/leukemia 11B-like [Scleropages formosus]	795	9743589744	3	0	0	0	602	12.5311524449782	0	0	0	Inf	0	NA	NA	Inf	NA
XP_018582418	PREDICTED: B-cell receptor CD22-like [Scleropages formosus]	860	462585034	210	112	51	19	2183	241.897738905809	391.060267317346	105.289857838006	35.1322112106305	0.618568949909474	1.61663465349554	2.99696074371051	0.333671370937581	-0.692993678104061	1.58350018654582
XP_014063185	PREDICTED: B-cell receptor-associated protein 29-like [Salmo salar]	235	6428571429	6	0	1	0	1883	8.01248409121284	0	2.39342475670203	0	Inf	0	Inf	0	Inf	Inf
XP_018581846	PREDICTED: B-cell receptor-associated protein 29 isoform X2 [Scleropages formosus]	237	835443038	4	0	14	15	1380	7.28865098732066	0	45.7213503160717	43.8750669752897	Inf	0	1.0420804677477	0.959618792358086	Inf	0.059466684466989
XP_018608526	PREDICTED: B-cell receptor-associated protein 31 [Scleropages formosus] >gi|1083317178|ref|XP_018608	247	9719101124	21	1	47	36	3098	17.0452796653125	2.46035623084527	68.3733003204927	46.9058172440799	6.9279722389861	0.144342379776387	1.45767208286137	0.686025349430462	2.79243314906618	0.543666208253228
XP_018615296	PREDICTED: B-cell scaffold protein with ankyrin repeats [Scleropages formosus]	609	5177304965	2	0	0	0	691	7.27810301194104	0	0	0	Inf	0	NA	NA	Inf	NA
XP_021471664	bcl-2-like protein 1 [Oncorhynchus mykiss] >gi|1211411536|ref|XP_021471665.1| bcl-2-like protein 1 [	233	6948051948	4	0	17	3	1492	6.74151364778989	0	51.3511527391345	8.11629925280159	Inf	0	6.32691712561104	0.158054859917803	Inf	2.66150269854708
XP_020361883	bcl-2-like protein 1 isoform X1 [Oncorhynchus kisutch] >gi|1158913724|ref|XP_020361884.1| bcl-2-like	230	696969697	2	0	0	0	881	5.70847807179484	0	0	0	Inf	0	NA	NA	Inf	NA
XP_018595787	PREDICTED: bcl-2-like protein 11 [Scleropages formosus]	115	9024390244	2	0	0	0	568	8.85417109375221	0	0	0	Inf	0	NA	NA	Inf	NA
XP_018581807	PREDICTED: bcl-2-like protein 13 [Scleropages formosus] >gi|1083379961|ref|XP_018581808.1| PREDICTED	463	7155172414	6	1	2	7	1527	9.88048955059186	4.99160681280854	5.90284062458405	18.5039575193756	1.97942063971032	0.505198329217355	0.319004224820726	3.13475472170308	0.985078227008577	-1.6483525640397
XP_018614043	PREDICTED: bcl-2-like protein 15 [Scleropages formosus]	175	5886075949	28	0	15	7	1549	45.4540791075001	0	43.6425321194634	18.2411511504755	Inf	0	2.39253168615544	0.417967296227077	Inf	1.25853803156882
XP_018602432	PREDICTED: bcl-2 homologous antagonist/killer [Scleropages formosus] >gi|1083305973|ref|XP_018602433	214	7699530516	3	0	4	2	777	9.70882081322637	0	23.2011264703728	10.3899772502617	Inf	0	2.23302957374506	0.447822103100443	Inf	1.15900235801789
XP_018603186	PREDICTED: BCL2/adenovirus E1B 19 kDa protein-interacting protein 2 isoform X1 [Scleropages formosus	323	9483870968	5	1	3	4	1409	8.92329521158846	5.40964059840925	9.59578172506017	11.4592084080246	1.6495171997586	0.606237995060825	0.837386090154402	1.19419227493451	0.722043821174784	-0.256035141260944
XP_018603187	PREDICTED: BCL2/adenovirus E1B 19 kDa protein-interacting protein 2 isoform X2 [Scleropages formosus	318	100	1	1	4	2	874	2.87709907394237	8.72103387089088	20.6261730749196	9.23685620532416	0.329903439951721	3.03118997530412	2.23302957374508	0.44782210310044	-1.59988427371258	1.1590023580179
XP_018582024	PREDICTED: BCL2/adenovirus E1B 19 kDa protein-interacting protein 3 [Scleropages formosus]	190	9090909091	0	0	3	11	1019	0	0	13.2683576551617	43.5736680853712	NA	NA	0.304504032783419	3.2840287560699	NA	-1.71546675989824
XP_018589928	PREDICTED: BCL2/adenovirus E1B 19 kDa protein-interacting protein 3-like isoform X2 [Scleropages for	205	7804878049	2	0	59	42	1758	2.86073332266852	0	151.252736174815	96.4353007921044	Inf	0	1.56843743870189	0.637577231532832	Inf	0.649327984600979
XP_018587274	PREDICTED: BCL2/adenovirus E1B 19 kDa protein-interacting protein 3-like isoform X3 [Scleropages for	212	9146341463	7	2	10	23	2254	7.80926891498642	6.76325075701742	19.9947596134424	41.1888383849659	1.15466203983102	0.866054278658322	0.485441211683711	2.05998167426203	0.207470648345026	-1.04263150315175
XP_018620333	PREDICTED: bcl-2/adenovirus E1B 19 kDa-interacting protein 2-like protein [Scleropages formosus]	353	8888888889	6	2	0	0	866	17.4220641382838	17.6031953883571	0	0	0.989710319855161	1.01039665843471	NA	NA	-0.01492177299142	NA
XP_018584023	PREDICTED: bcl-2-associated transcription factor 1 isoform X2 [Scleropages formosus]	656	62.5	2	0	0	0	598	8.40998190844692	0	0	0	Inf	0	NA	NA	Inf	NA
XP_018583095	PREDICTED: bcl-2-modifying factor isoform X1 [Scleropages formosus] >gi|1083403264|ref|XP_018583097.	152	8378378378	7	0	4	2	1274	13.8163988495914	0	14.15013757259	6.33674436691783	Inf	0	2.23302957374507	0.447822103100442	Inf	1.1590023580179
XP_018583096	PREDICTED: bcl-2-modifying factor isoform X2 [Scleropages formosus]	152	87.5	4	0	0	0	686	14.6623008199745	0	0	0	Inf	0	NA	NA	Inf	NA
XP_018586767	PREDICTED: bcl-2-related ovarian killer protein isoform X1 [Scleropages formosus]	213	9423076923	4	1	1	4	883	11.3910966732758	8.63214451093843	5.10398507006786	18.2854186261683	1.31961375980688	0.75779749382603	0.279128696718135	3.58257682480352	0.400115726287425	-1.8409976419821
XP_018586768	PREDICTED: bcl-2-related ovarian killer protein isoform X2 [Scleropages formosus]	189	9333333333	0	0	0	2	762	0	0	0	10.5945043614873	NA	NA	0	Inf	NA	-Inf
XP_018605459	PREDICTED: LOW QUALITY PROTEIN: BCL-6 corepressor [Scleropages formosus]	1706	8439716312	6	1	3	1	1257	12.0027904087142	6.06378966042851	10.7561308278518	3.2112220857014	1.97942063971032	0.505198329217355	3.3495443606176	0.298548068733629	0.985078227008575	1.74396485873905
XP_018602155	PREDICTED: LOW QUALITY PROTEIN: BCL-6 corepressor-like protein 1 [Scleropages formosus]	1127	4770114943	4	2	0	0	1088	9.24479628906481	14.011366917571	0	0	0.659806879903441	1.51559498765206	NA	NA	-0.599884273712576	NA
XP_018584849	PREDICTED: BCL-6 corepressor-like isoform X1 [Scleropages formosus] >gi|1083440153|ref|XP_018584850.	1683	9150943396	0	3	0	0	320	0	71.4579712796122	0	0	0	Inf	NA	NA	-Inf	NA
XP_018584852	PREDICTED: BCL-6 corepressor-like isoform X2 [Scleropages formosus]	1663	8414634146	5	3	1	2	1042	12.0661448686451	21.9448664198425	4.32516201235117	7.74761259448494	0.549839066586203	1.81871398518247	0.558257393436269	1.79128841240176	-0.862918679546365	-0.840997641982099
XP_018584853	PREDICTED: BCL-6 corepressor-like isoform X3 [Scleropages formosus]	1644	9591836735	1	2	0	0	673	3.7363812639311	22.6513628622842	0	0	0.16495171997586	6.06237995060825	NA	NA	-2.59988427371258	NA
XP_018614952	PREDICTED: BDNF/NT-3 growth factors receptor isoform X2 [Scleropages formosus]	794	8352941176	2	0	0	0	874	5.75419814788473	0	0	0	Inf	0	NA	NA	Inf	NA
XP_018619641	PREDICTED: beclin 1-associated autophagy-related key regulator [Scleropages formosus]	482	8971428571	1	0	3	0	758	3.31739391903117	0	17.8370137870841	0	Inf	0	Inf	0	Inf	Inf
XP_018605414	PREDICTED: BEN domain-containing protein 2 isoform X2 [Scleropages formosus]	542	6736842105	6	0	0	0	1427	10.5728854546277	0	0	0	Inf	0	NA	NA	Inf	NA
XP_018589172	PREDICTED: BEN domain-containing protein 3 [Scleropages formosus] >gi|1083268119|ref|XP_018589180.1|	829	60	1	1	0	0	633	3.9724875049378	12.0413643019884	0	0	0.329903439951719	3.03118997530414	NA	NA	-1.59988427371258	NA
XP_018601886	PREDICTED: BEN domain-containing protein 4 [Scleropages formosus]	395	975308642	2	0	0	0	820	6.13313314786739	0	0	0	Inf	0	NA	NA	Inf	NA
XP_008324741	PREDICTED: BEN domain-containing protein 4 isoform X2 [Cynoglossus semilaevis]	547	5072463768	0	1	1	0	656	0	11.6191823218882	6.87015063547245	0	0	Inf	Inf	0	-Inf	Inf
XP_018953038	PREDICTED: BEN domain-containing protein 5-like [Cyprinus carpio]	249	5694444444	4	1	0	0	876	11.4821214183819	8.70112283465597	0	0	1.31961375980688	0.757797493826029	NA	NA	0.400115726287427	NA
XP_018582321	PREDICTED: BEN domain-containing protein 5 isoform X1 [Scleropages formosus]	412	8620689655	0	1	0	0	834	0	9.13930887668901	0	0	0	Inf	NA	NA	-Inf	NA
XP_018618842	PREDICTED: bestrophin-2-like [Scleropages formosus]	688	93.75	3	0	0	0	1191	6.33396622323836	0	0	0	Inf	0	NA	NA	Inf	NA
XP_018611560	PREDICTED: bestrophin-3 [Scleropages formosus] >gi|1083322735|ref|XP_018611561.1| PREDICTED: bestrop	532	6515151515	3	0	0	0	694	10.8699622073154	0	0	0	Inf	0	NA	NA	Inf	NA
XP_012692447	PREDICTED: bestrophin-4 [Clupea harengus]	369	5192307692	4	2	0	0	893	11.2635368001148	17.0709599174885	0	0	0.659806879903442	1.51559498765206	NA	NA	-0.599884273712574	NA
XP_018608061	PREDICTED: BET1-like protein [Scleropages formosus]	110	967032967	18	0	10	5	1234	36.6795159086396	0	36.5220325516201	16.3553734267693	Inf	0	2.23302957374507	0.447822103100442	Inf	1.1590023580179
XP_018587426	PREDICTED: BET1 homolog isoform X1 [Scleropages formosus]	115	87.5	4	5	2	1	1766	5.69554833663789	21.5803612773461	5.10398507006786	2.28567732827104	0.263922751961376	3.78898746913016	2.23302957374507	0.447822103100441	-1.92181236859994	1.1590023580179
XP_018587427	PREDICTED: BET1 homolog isoform X2 [Scleropages formosus]	113	9292035398	0	0	1	5	849	0	0	5.30838494330969	23.7721210937966	NA	NA	0.223302957374507	4.47822103100441	NA	-2.16292573686946
XP_018594383	PREDICTED: beta,beta-carotene 15,15'-dioxygenase-like [Scleropages formosus]	531	7146118721	3	0	21	25	1419	5.31624649180894	0	66.6971072264048	71.1153305448671	Inf	0	0.937872420972932	1.0662431026201	Inf	-0.0925364089780629
XP_012675639	PREDICTED: beta,beta-carotene 9',10'-oxygenase-like [Clupea harengus]	529	8260869565	1	0	0	0	1334	1.88499594499672	0	0	0	Inf	0	NA	NA	Inf	NA
XP_017338134	PREDICTED: beta-1 adrenergic receptor isoform X1 [Ictalurus punctatus]	391	7076023392	2	0	0	0	788	6.38219439245083	0	0	0	Inf	0	NA	NA	Inf	NA
XP_018594012	PREDICTED: beta-1,3-galactosyl-O-glycosyl-glycoprotein beta-1,6-N-acetylglucosaminyltransferase 3-li	428	703962704	36	5	0	0	1655	54.6979125453309	23.0277450246484	0	0	2.37530476765239	0.420998607681128	NA	NA	1.24811263284237	NA
XP_018589739	PREDICTED: beta-1,3-galactosyltransferase 1-like [Scleropages formosus]	174	8644067797	2	0	2	3	671	7.49503603763228	0	13.4331410338895	18.0469724071236	Inf	0	0.744343191248361	1.34346630930132	Inf	-0.42596014270325
XP_018609421	PREDICTED: beta-1,3-galactosyltransferase 2-like [Scleropages formosus] >gi|1083318805|ref|XP_018609	415	7243107769	0	6	31	39	2932	0	15.597920061034	47.6505400146547	53.691589463622	0	Inf	0.887486112642273	1.12677819489788	-Inf	-0.172203550457473
XP_018614631	PREDICTED: beta-1,3-galactosyltransferase 5-like [Scleropages formosus]	284	8711111111	0	0	5	6	1395	0	0	16.1534724618994	17.3613168246308	NA	NA	0.930428989060449	1.07477304744106	NA	-0.104032047815891
XP_018614074	PREDICTED: beta-1,3-galactosyltransferase 6 [Scleropages formosus]	330	902173913	0	0	2	0	647	0	0	13.9314337461203	0	NA	NA	Inf	0	NA	Inf
XP_018945873	PREDICTED: beta-1,3-glucosyltransferase-like [Cyprinus carpio]	513	74	3	0	0	1	628	12.0123467705046	0	0	6.42755758236729	Inf	0	0	Inf	Inf	-Inf
XP_018610546	PREDICTED: beta-1,3-glucosyltransferase-like isoform X1 [Scleropages formosus]	511	7540983607	2	0	0	0	737	6.82383878053088	0	0	0	Inf	0	NA	NA	Inf	NA
XP_018596393	PREDICTED: beta-1,3-N-acetylglucosaminyltransferase manic fringe-like [Scleropages formosus] >gi|108	355	8205128205	1	0	0	0	397	6.33396622323836	0	0	0	Inf	0	NA	NA	Inf	NA
XP_005799897	PREDICTED: beta-1,4 N-acetylgalactosaminyltransferase 1-like [Xiphophorus maculatus]	531	6666666667	1	0	2	0	783	3.21147457295738	0	11.5116700303191	0	Inf	0	Inf	0	Inf	Inf
XP_018615646	PREDICTED: beta-1,4 N-acetylgalactosaminyltransferase 1-like isoform X1 [Scleropages formosus] >gi|1	526	6424581006	3	0	0	0	1067	7.07005976745725	0	0	0	Inf	0	NA	NA	Inf	NA
XP_018615648	PREDICTED: beta-1,4 N-acetylgalactosaminyltransferase 1-like isoform X2 [Scleropages formosus]	505	8588235294	2	0	0	0	737	6.82383878053088	0	0	0	Inf	0	NA	NA	Inf	NA
XP_018615650	PREDICTED: beta-1,4 N-acetylgalactosaminyltransferase 1-like isoform X3 [Scleropages formosus]	453	8734177215	0	6	0	0	534	0	85.6425123950408	0	0	0	Inf	NA	NA	-Inf	NA
XP_005394278	PREDICTED: beta-1,4 N-acetylgalactosaminyltransferase 2 [Chinchilla lanigera]	508	8367346939	2	0	0	0	388	12.9617762403383	0	0	0	Inf	0	NA	NA	Inf	NA
XP_018953780	PREDICTED: beta-1,4-galactosyltransferase 1-like [Cyprinus carpio]	253	9156626506	24	6	4	1	1089	55.4178422176447	41.9955019457776	16.5539717791365	3.70661722839913	1.31961375980688	0.757797493826032	4.46605914749014	0.223911051550221	0.400115726287422	2.1590023580179
XP_005157393	beta-1,4-galactosyltransferase 1 isoform X1 [Danio rerio]	182	6601941748	0	0	0	2	466	0	0	0	17.3240607799427	NA	NA	0	Inf	NA	-Inf
XP_017345919	PREDICTED: beta-1,4-galactosyltransferase 1-like isoform X2 [Ictalurus punctatus]	327	8490566038	2	0	0	0	344	14.6196778524746	0	0	0	Inf	0	NA	NA	Inf	NA
XP_018582484	PREDICTED: beta-1,4-galactosyltransferase 3-like [Scleropages formosus] >gi|1083386932|ref|XP_018582	382	8653846154	4	1	1	0	1096	9.17731602418113	6.95454708317394	4.11206096429738	0	1.31961375980688	0.757797493826032	Inf	0	0.400115726287422	Inf
XP_018591730	PREDICTED: beta-1,4-galactosyltransferase 4 [Scleropages formosus] >gi|1083286206|ref|XP_018591731.1	344	6129032258	9	0	3	0	1482	15.2707566232326	0	9.12311501390673	0	Inf	0	Inf	0	Inf	Inf
XP_017385427	PREDICTED: beta-1,4-galactosyltransferase 5 isoform X6 [Cebus capucinus imitator]	226	7872340426	4	3	0	0	1029	9.77486721331634	22.2221096302001	0	0	0.43987125326896	2.27339248147809	NA	NA	-1.18484677443373	NA
XP_018613284	PREDICTED: beta-1,4-galactosyltransferase 6-like [Scleropages formosus]	383	8723404255	5	0	0	0	726	17.318075693014	0	0	0	Inf	0	NA	NA	Inf	NA
XP_006634120	PREDICTED: beta-1,4-galactosyltransferase 6-like isoform X1 [Lepisosteus oculatus]	382	9655172414	3	0	0	0	532	14.1799882930017	0	0	0	Inf	0	NA	NA	Inf	NA
XP_021450044	beta-1,4-galactosyltransferase 7-like, partial [Oncorhynchus mykiss]	122	85	2	1	0	0	604	8.32643904180672	12.6195092767527	0	0	0.65980687990344	1.51559498765206	NA	NA	-0.599884273712577	NA
XP_018594823	PREDICTED: beta-1,4-glucuronyltransferase 1 [Scleropages formosus]	430	7987804878	2	0	5	4	981	5.12657408894114	0	22.970534234811	16.458740720598	Inf	0	1.39564348359067	0.716515364960706	Inf	0.480930452905261
XP_016320688	PREDICTED: beta-1,4-mannosyl-glycoprotein 4-beta-N-acetylglucosaminyltransferase-like [Sinocyclochei	563	4938271605	3	8	0	1	749	10.0717673856834	81.4118408882097	0	5.38919380737871	0.123713789981895	8.08317326747769	0	Inf	-3.01492177299143	-Inf
XP_011476713	beta-1,4-mannosyl-glycoprotein 4-beta-N-acetylglucosaminyltransferase isoform X1 [Oryzias latipes]	629	7321428571	2	0	0	0	353	14.2469381905135	0	0	0	Inf	0	NA	NA	Inf	NA
XP_018601574	PREDICTED: beta-1,4-mannosyl-glycoprotein 4-beta-N-acetylglucosaminyltransferase-like isoform X2 [Sc	597	100	1	1	1	0	538	4.67394905320749	14.1676275151647	8.37698664845711	0	0.329903439951721	3.03118997530411	Inf	0	-1.59988427371257	Inf
XP_006810311	PREDICTED: beta-1,4-N-acetylgalactosaminyltransferase 3-like, partial [Neolamprologus brichardi]	95	5131578947	16	2	1	1	826	48.7086603511018	18.4556503708441	5.45619711485463	4.88681133380951	2.63922751961377	0.378898746913014	1.11651478687254	0.89564420620088	1.40011572628743	0.159002358017902
XP_019912180	PREDICTED: beta-1,4-N-acetylgalactosaminyltransferase 3 isoform X1 [Esox lucius]	1035	7419354839	2	0	0	0	617	8.15100353525325	0	0	0	Inf	0	NA	NA	Inf	NA
XP_018618294	PREDICTED: beta-1-syntrophin [Scleropages formosus]	461	962962963	3	0	12	4	1378	5.47442218568715	0	39.2466079843535	11.7169990180745	Inf	0	3.34954436061761	0.298548068733627	Inf	1.74396485873906
XP_018612033	PREDICTED: beta-2 adrenergic receptor [Scleropages formosus]	408	8630806846	4	0	45	20	3631	2.77012898994837	0	55.8542679039236	22.2335784176627	Inf	0	2.51215827046321	0.398064091644837	Inf	1.32892735946021
XP_018616998	PREDICTED: beta-2-glycoprotein 1 [Scleropages formosus]	350	7582089552	10	3	301	505	2537	9.91164600167768	9.01322459971458	534.707317255754	803.482700698448	1.0996781331724	0.909356992591238	0.665487031383434	1.50265888415762	0.137081320453628	-0.587517542861553
XP_013986849	PREDICTED: beta-2-glycoprotein 1-like isoform X2 [Salmo salar]	347	5913043478	0	0	3	6	751	0	0	18.0032709062713	32.2490505597336	NA	NA	0.558257393436268	1.79128841240176	NA	-0.840997641982101
XP_018611172	PREDICTED: beta-2-microglobulin-like [Scleropages formosus]	116	7634408602	34	1	26	25	1136	75.2604542968938	6.70966866475232	103.149022217093	88.8315616577169	11.2167169583585	0.0891526463324743	1.16117537834744	0.861196352116234	3.48757856753776	0.215585886384265
XP_021421386	beta-2-microglobulin-like isoform X1 [Oncorhynchus mykiss]	117	5263157895	2	0	0	0	414	12.1477516455344	0	0	0	Inf	0	NA	NA	Inf	NA
NP_001185503	Beta-2-microglobulin precursor [Salmo salar]	116	5794392523	347	2	522	496	984	886.748834295826	15.4922430958509	2390.81242114441	2034.66164249636	57.2382468316233	0.017470835592531	1.17504177166828	0.851033575240683	5.83890757886568	0.232712044200913
XP_019967722	PREDICTED: beta-2-syntrophin-like, partial [Paralichthys olivaceus]	225	8482142857	1	0	1	4	1027	2.4484757454972	0	4.38833380415767	15.7215429862771	Inf	0	0.279128696718135	3.58257682480351	Inf	-1.84099764198209
XP_018617915	PREDICTED: beta-adducin [Scleropages formosus] >gi|1083334672|ref|XP_018617916.1| PREDICTED: beta-ad	669	8085106383	2	0	0	0	595	8.45238517857354	0	0	0	Inf	0	NA	NA	Inf	NA
XP_007654970	PREDICTED: beta-adrenergic receptor kinase 2-like, partial [Ornithorhynchus anatinus]	223	92.5	13	3	0	0	1212	26.9716168961495	18.8667910969273	0	0	1.42958157312412	0.699505378916336	NA	NA	0.51559294370736	NA
XP_018618344	PREDICTED: beta-Ala-His dipeptidase-like [Scleropages formosus]	500	8449848024	0	0	6	7	1403	0	0	19.2736371355806	20.139375005051	NA	NA	0.957012674462178	1.04491824056769	NA	-0.0633900633185422
XP_022073545	LOW QUALITY PROTEIN: beta-arrestin-1-like [Acanthochromis polyacanthus]	421	7916666667	4	3	0	0	891	11.2888197110017	25.663917855753	0	0	0.43987125326896	2.2733924814781	NA	NA	-1.18484677443374	NA
XP_018589177	PREDICTED: beta-arrestin-2 [Scleropages formosus]	410	9890710383	6	0	2	1	680	22.1875110937555	0	13.2553494613821	5.93603847312743	Inf	0	2.23302957374507	0.447822103100441	Inf	1.1590023580179
XP_016086851	PREDICTED: beta-catenin-like protein 1 [Sinocyclocheilus grahami]	468	8225806452	3	0	0	0	523	14.4240033879099	0	0	0	Inf	0	NA	NA	Inf	NA
XP_018616234	PREDICTED: beta-catenin-like protein 1 isoform X2 [Scleropages formosus]	600	9642857143	4	0	1	1	867	11.601312990199	0	5.19817625936554	4.65571644951171	Inf	0	1.11651478687254	0.89564420620088	Inf	0.159002358017903
XP_018599615	PREDICTED: beta-centractin-like [Scleropages formosus]	377	9927007299	0	2	0	4	740	0	20.6004962247531	0	21.8189522255495	0	Inf	0	Inf	-Inf	-Inf
XP_020327015	beta-centractin-like isoform X2 [Oncorhynchus kisutch] >gi|1211369037|ref|XP_021461597.1| beta-centr	329	5402298851	3	0	3	4	887	8.5047956841904	0	15.2429046793797	18.2029590156783	Inf	0	0.837386090154403	1.19419227493451	Inf	-0.256035141260942
XP_018580806	PREDICTED: beta-citrylglutamate synthase B-like [Scleropages formosus]	398	9781021898	5	6	0	0	679	18.5168232004833	67.3536106317405	0	0	0.2749195332931	3.63742797036494	NA	NA	-1.86291867954637	NA
XP_018613837	PREDICTED: beta-crystallin B1-like [Scleropages formosus]	226	9896907216	3	2	6	1	619	12.187001246974	24.6274106725642	43.684835058513	6.52101156983305	0.494855159927582	2.02079331686941	6.69908872123523	0.149274034366814	-1.01492177299142	2.74396485873906
XP_018606666	PREDICTED: beta-crystallin B2 isoform X2 [Scleropages formosus]	205	9818181818	3	1	0	0	944	7.99126458885263	8.07434703724431	0	0	0.98971031985516	1.01039665843471	NA	NA	-0.0149217729914215	NA
XP_018605292	PREDICTED: beta-crystallin B3-like [Scleropages formosus]	219	82	4	1	0	0	933	10.7806413317283	8.16954298302104	0	0	1.31961375980688	0.757797493826032	NA	NA	0.400115726287421	NA
NP_001182098	beta-defensin 4 precursor [Oncorhynchus mykiss]	68	652173913	2	0	0	0	488	10.3056745517444	0	0	0	Inf	0	NA	NA	Inf	NA
XP_018589370	PREDICTED: beta-enolase [Scleropages formosus] >gi|1083281852|ref|XP_018589371.1| PREDICTED: beta-en	434	9640522876	2	0	34	31	1642	3.06283141367312	0	93.3202434674649	76.2068763785179	Inf	0	1.22456460495698	0.81661677624198	Inf	0.292268888881365
XP_010764831	PREDICTED: beta-galactosidase-like [Notothenia coriiceps]	573	9090909091	0	0	2	0	560	0	0	16.0957814888212	0	NA	NA	Inf	0	NA	Inf
XP_018618619	PREDICTED: beta-galactosidase isoform X1 [Scleropages formosus]	653	9230769231	4	2	3	4	825	12.1919252878818	18.4780208561421	16.3884320613452	19.5709389659474	0.659806879903439	1.51559498765206	0.837386090154406	1.1941922749345	-0.599884273712579	-0.256035141260938
XP_018585182	PREDICTED: beta-galactosidase-like isoform X3 [Scleropages formosus]	609	8602150538	2	3	9	2	1584	3.17498054371923	14.435953793861	25.6069250958518	5.09659868904881	0.219935626634481	4.54678496295617	5.02431654092641	0.199032045822418	-2.18484677443373	2.32892735946021
XP_018604393	PREDICTED: beta-galactosidase-1-like protein 2 [Scleropages formosus] >gi|1083309583|ref|XP_01860439	630	8653846154	0	0	2	1	955	0	0	9.43836401438728	4.22670802275043	NA	NA	2.23302957374507	0.447822103100441	NA	1.1590023580179
XP_018603860	PREDICTED: beta-galactosidase-1-like protein 2 isoform X3 [Scleropages formosus]	641	8529411765	0	2	0	0	731	0	20.854127505222	0	0	0	Inf	NA	NA	-Inf	NA
XP_018584951	PREDICTED: beta-galactoside alpha-2,6-sialyltransferase 2-like [Scleropages formosus] >gi|1083443378	468	8076923077	3	0	0	0	684	11.0288797834457	0	0	0	Inf	0	NA	NA	Inf	NA
XP_018596347	PREDICTED: beta-galactoside-binding lectin-like [Scleropages formosus]	133	7744360902	1	1	2	0	567	4.43489345789352	13.4430045911087	15.8970681371073	0	0.32990343995172	3.03118997530413	Inf	0	-1.59988427371258	Inf
XP_006641056	PREDICTED: beta-glucuronidase [Lepisosteus oculatus]	642	7709497207	7	0	4	3	1241	14.1837970462364	0	14.526410368638	9.75787146267524	Inf	0	1.48868638249672	0.671733154650659	Inf	0.57403985729675
XP_018594831	PREDICTED: beta-hexosaminidase subunit alpha-like [Scleropages formosus]	533	9444444444	4	0	10	26	2420	4.15633816632335	0	18.6232182515286	43.3674215722699	Inf	0	0.429428764181745	2.32867493612229	Inf	-1.21950926523583
XP_007426440	PREDICTED: beta-hexosaminidase subunit beta [Python bivittatus]	544	5838926175	8	0	2	3	1407	14.2975669687314	0	6.40628118958056	8.60662294611227	Inf	0	0.744343191248359	1.34346630930132	Inf	-0.425960142703254
XP_006627222	PREDICTED: beta-hexosaminidase subunit beta isoform X1 [Lepisosteus oculatus]	545	8325123153	6	1	5	14	1845	8.17751086382318	4.13126482556023	12.2136011297288	30.6293150483323	1.97942063971032	0.505198329217354	0.398755281025907	2.50780377736246	0.98507822700858	-1.32642446915234
XP_006790625	PREDICTED: betaine aldehyde dehydrogenase-like [Neolamprologus brichardi]	295	6989247312	1	0	11	25	1252	2.00845414586712	0	39.5966509469402	80.601161376331	Inf	0	0.491266506223916	2.03555501409291	Inf	-1.02542221311953
XP_018592396	PREDICTED: betaine--homocysteine S-methyltransferase 1-like [Scleropages formosus]	401	9008264463	8	3	391	617	2104	9.56115813926094	10.8681325140095	837.531443629344	1183.70926890939	0.879742506537916	1.13669624073905	0.707548268504312	1.41333113868528	-0.184846774433741	-0.49909952382417
XP_015242403	PREDICTED: betaine--homocysteine S-methyltransferase 1-like isoform X2 [Cyprinodon variegatus]	345	8550724638	0	0	26	56	3120	0	0	37.556823473916	72.4501105950938	NA	NA	0.518381865333678	1.92907982874036	NA	-0.947912845898611
XP_018601697	PREDICTED: beta-klotho, partial [Scleropages formosus]	1005	6972477064	2	0	0	0	386	13.0289357027235	0	0	0	Inf	0	NA	NA	Inf	NA
XP_018585471	PREDICTED: beta-mannosidase [Scleropages formosus]	841	8459770115	1	1	13	4	1884	1.33470519672273	4.04574501229227	31.098006698147	8.57007677648972	0.329903439951719	3.03118997530413	3.62867305733574	0.275582832677195	-1.59988427371258	1.85944207615899
XP_006625543	PREDICTED: beta-microseminoprotein E1-like [Lepisosteus oculatus]	113	6666666667	0	0	3	6	468	0	0	28.8898642107046	51.7500789964956	NA	NA	0.558257393436268	1.79128841240176	NA	-0.840997641982101
XP_018599546	PREDICTED: beta-microseminoprotein-like isoform X1 [Scleropages formosus]	133	6666666667	0	0	51	48	1025	0	0	224.241716741821	189.026630012565	NA	NA	1.18629696105208	0.842959252894944	NA	0.246465199268246
XP_018581046	PREDICTED: beta-nerve growth factor [Scleropages formosus]	216	7894736842	2	0	0	0	520	9.67147919471396	0	0	0	Inf	0	NA	NA	Inf	NA
XP_018610373	PREDICTED: beta-parvin-like [Scleropages formosus]	340	94	0	0	2	2	548	0	0	16.4482438571895	14.731774312871	NA	NA	1.11651478687254	0.895644206200881	NA	0.159002358017902
XP_017318265	PREDICTED: beta-secretase 1-like [Ictalurus punctatus]	191	100	5	3	0	0	730	17.2231821275728	31.3240422047615	0	0	0.5498390665862	1.81871398518247	NA	NA	-0.862918679546371	NA
XP_011782237	PREDICTED: beta-secretase 1 isoform X6 [Colobus angolensis palliatus]	376	701754386	2	0	0	1	991	5.07484276614658	0	0	4.07316464351832	Inf	0	0	Inf	Inf	-Inf
XP_018603862	PREDICTED: beta-secretase 2-like [Scleropages formosus]	512	84	8	0	10	8	1410	14.2671466134787	0	31.9632540203541	22.9021626197257	Inf	0	1.39564348359067	0.716515364960704	Inf	0.480930452905266
XP_018589365	PREDICTED: beta-soluble NSF attachment protein-like [Scleropages formosus]	294	93.75	3	1	0	0	922	8.18194552264304	8.26701041557335	0	0	0.98971031985516	1.01039665843471	NA	NA	-0.0149217729914215	NA
XP_018597887	PREDICTED: beta-taxilin [Scleropages formosus]	579	5221674877	5	4	0	0	603	20.8506184960666	50.5617486113342	0	0	0.412379299939651	2.4249519802433	NA	NA	-1.27795617882521	NA
XP_016089312	PREDICTED: beta-TrCP-like [Sinocyclocheilus grahami]	334	8902439024	7	1	0	0	1788	9.84457054495492	4.26296622100595	0	0	2.30932407966204	0.433027139329161	NA	NA	1.20747064834502	NA
XP_016314714	PREDICTED: beta-ureidopropionase [Sinocyclocheilus anshuiensis]	384	7368421053	4	6	10	13	1449	6.94157236887682	31.5618368660813	31.1029593986882	36.2143409954772	0.21993562663448	4.54678496295619	0.858857528363491	1.16433746806114	-2.18484677443373	-0.219509265235827
XP_020345337	beta-ureidopropionase isoform X1 [Oncorhynchus kisutch]	387	5396825397	0	2	0	0	503	0	30.3068930543087	0	0	0	Inf	NA	NA	-Inf	NA
XP_018587295	PREDICTED: beta-ureidopropionase isoform X2 [Scleropages formosus]	319	8578680203	0	0	1	4	706	0	0	6.38359605788941	22.8697232959017	NA	NA	0.279128696718135	3.58257682480352	NA	-1.8409976419821
XP_010881582	PREDICTED: BH3-interacting domain death agonist-like [Esox lucius] >gi|742154835|ref|XP_010881583.1|	203	4489795918	1	0	0	4	793	3.17097678515212	0	0	20.3606868182933	Inf	0	0	Inf	Inf	-Inf
XP_021443593	BICD family-like cargo adapter 1 isoform X1 [Oncorhynchus mykiss]	521	7435897436	2	0	0	0	193	26.0578714054469	0	0	0	Inf	0	NA	NA	Inf	NA
XP_018588092	PREDICTED: BICD family-like cargo adapter 1 isoform X2 [Scleropages formosus]	462	72.5	1	0	0	0	672	3.74194135509766	0	0	0	Inf	0	NA	NA	Inf	NA
XP_018610687	PREDICTED: BICD family-like cargo adapter 2 [Scleropages formosus] >gi|1083321111|ref|XP_018610688.1	454	8230958231	23	0	0	0	2018	28.6597847296281	0	0	0	Inf	0	NA	NA	Inf	NA
XP_018591545	PREDICTED: bifunctional 3'-phosphoadenosine 5'-phosphosulfate synthase 1 [Scleropages formosus]	624	9785407725	3	0	6	2	1006	7.49876120464899	0	26.8796350906755	8.0248631445858	Inf	0	3.34954436061761	0.298548068733627	Inf	1.74396485873906
XP_018616716	PREDICTED: LOW QUALITY PROTEIN: bifunctional 3'-phosphoadenosine 5'-phosphosulfate synthase 2 [Scler	569	9232876712	5	1	73	50	3313	3.79502654788051	2.30068928558969	99.3050931577134	60.9191995431128	1.6495171997586	0.606237995060826	1.63011158883391	0.613454935754028	0.722043821174781	0.704970727123195
WP_056058573	bifunctional adenosylcobinamide kinase/adenosylcobinamide-phosphate guanylyltransferase [Sphingomona	191	7549019608	0	0	2	0	511	0	0	17.6392125904889	0	NA	NA	Inf	0	NA	Inf
XP_018594832	PREDICTED: bifunctional apoptosis regulator [Scleropages formosus]	467	8899676375	5	0	13	13	2222	5.65838116702437	0	26.3675268313722	23.6159226383648	Inf	0	1.11651478687254	0.895644206200882	Inf	0.159002358017901
XP_017341324	PREDICTED: bifunctional arginine demethylase and lysyl-hydroxylase JMJD6 [Ictalurus punctatus]	140	6724137931	4	1	0	0	807	12.4638641418866	9.44508501010983	0	0	1.31961375980688	0.757797493826033	NA	NA	0.400115726287418	NA
XP_007957810	PREDICTED: bifunctional arginine demethylase and lysyl-hydroxylase JMJD6 isoform X2 [Orycteropus afe	403	9514563107	1	0	0	0	836	3.00787630457611	0	0	0	Inf	0	NA	NA	Inf	NA
NP_001004577	bifunctional coenzyme A synthase precursor [Danio rerio]	554	600877193	2	0	0	1	1071	4.69576954365197	0	0	3.76891331627139	Inf	0	0	Inf	Inf	-Inf
XP_018596882	PREDICTED: bifunctional endoribonuclease and deubiquitinase ZC3H12A [Scleropages formosus]	518	5584415584	7	1	0	0	1056	16.6686478545259	7.21797689693052	0	0	2.30932407966203	0.433027139329162	NA	NA	1.20747064834502	NA
XP_012431679	PREDICTED: bifunctional glutamate/proline--tRNA ligase-like, partial [Taeniopygia guttata]	149	9302325581	3	0	0	0	879	8.58219996800556	0	0	0	Inf	0	NA	NA	Inf	NA
XP_018587455	PREDICTED: bifunctional glutamate/proline--tRNA ligase isoform X1 [Scleropages formosus]	1599	606557377	2	2	4	4	618	8.13781420914443	24.6672608516461	29.1703483292552	26.1262534739589	0.32990343995172	3.03118997530413	1.11651478687254	0.895644206200879	-1.59988427371258	0.159002358017905
XP_018587464	PREDICTED: bifunctional glutamate/proline--tRNA ligase isoform X2 [Scleropages formosus]	1592	9189189189	0	0	0	7	677	0	0	0	41.7364004905267	NA	NA	0	Inf	NA	-Inf
XP_018611997	PREDICTED: bifunctional heparan sulfate N-deacetylase/N-sulfotransferase 1 [Scleropages formosus]	881	8834951456	5	0	2	0	556	22.6131707790075	0	16.2115784779494	0	Inf	0	Inf	0	Inf	Inf
XP_018607701	PREDICTED: bifunctional heparan sulfate N-deacetylase/N-sulfotransferase 1-like isoform X1 [Scleropa	885	9166666667	3	0	0	0	463	16.2932046908788	0	0	0	Inf	0	NA	NA	Inf	NA
XP_018607706	PREDICTED: bifunctional heparan sulfate N-deacetylase/N-sulfotransferase 1-like isoform X2 [Scleropa	719	9512195122	6	0	0	0	1112	13.5679024674045	0	0	0	Inf	0	NA	NA	Inf	NA
XP_010790136	PREDICTED: bifunctional heparan sulfate N-deacetylase/N-sulfotransferase 2-like, partial [Notothenia	253	9193548387	4	0	0	0	567	17.7395738315741	0	0	0	Inf	0	NA	NA	Inf	NA
XP_018591155	PREDICTED: bifunctional heparan sulfate N-deacetylase/N-sulfotransferase 4-like [Scleropages formosu	873	100	5	5	0	0	694	18.116603678859	54.9148674579152	0	0	0.32990343995172	3.03118997530412	NA	NA	-1.59988427371258	NA
XP_012990046	PREDICTED: bifunctional lysine-specific demethylase and histidyl-hydroxylase MINA isoform X1 [Esox l	500	5079365079	4	0	0	0	1018	9.88048955059186	0	0	0	Inf	0	NA	NA	Inf	NA
XP_018610598	PREDICTED: bifunctional lysine-specific demethylase and histidyl-hydroxylase MINA isoform X5 [Sclero	376	78	5	1	0	0	1175	10.7003599601091	6.48696476864565	0	0	1.64951719975861	0.606237995060823	NA	NA	0.722043821174789	NA
XP_018590816	PREDICTED: bifunctional lysine-specific demethylase and histidyl-hydroxylase NO66 [Scleropages formo	549	8315789474	3	2	2	1	807	9.34789810641498	18.8901700202197	11.1693155312761	5.0018663714085	0.494855159927579	2.02079331686942	2.23302957374507	0.447822103100443	-1.01492177299142	1.15900235801789
XP_018608373	PREDICTED: bifunctional methylenetetrahydrofolate dehydrogenase/cyclohydrolase, mitochondrial [Scler	338	9418604651	6	3	0	0	1295	11.6505849758716	17.6575681926455	0	0	0.659806879903437	1.51559498765207	NA	NA	-0.599884273712584	NA
XP_018598200	PREDICTED: bifunctional polynucleotide phosphatase/kinase isoform X1 [Scleropages formosus]	589	9666666667	4	0	4	3	1042	9.65291589491604	0	17.3006480494047	11.6214188917274	Inf	0	1.48868638249672	0.67173315465066	Inf	0.574039857296748
XP_018585105	PREDICTED: bifunctional purine biosynthesis protein PURH [Scleropages formosus]	591	9187817259	0	0	4	12	1860	0	0	9.69208347713962	26.0419752369462	NA	NA	0.372171595624179	2.68693261860265	NA	-1.42596014270326
XP_018615291	PREDICTED: bifunctional UDP-N-acetylglucosamine 2-epimerase/N-acetylmannosamine kinase isoform X2 [S	754	9539748954	3	0	25	9	2273	3.31885339721816	0	49.5690586985253	15.9826464828596	Inf	0	3.10142996353483	0.322431914232317	Inf	1.63293354635031
XP_018580952	PREDICTED: biglycan [Scleropages formosus] >gi|1083366982|ref|XP_018580953.1| PREDICTED: biglycan [S	372	9138461538	18	0	10	13	2266	19.9746348769909	0	19.8888738608558	23.1573610337363	Inf	0	0.858857528363492	1.16433746806114	Inf	-0.219509265235826
XP_016125646	PREDICTED: bile acid receptor-like [Sinocyclocheilus grahami]	345	8898305085	5	2	36	49	1845	6.81459238651932	8.26252965112047	87.9379281340473	107.202602669163	0.8247585998793	1.21247599012165	0.820296578110438	1.21907128066231	-0.277956178825215	-0.285782484654991
XP_017322249	PREDICTED: bile acid receptor isoform X2 [Ictalurus punctatus]	462	7391304348	0	0	1	0	914	0	0	4.93087397906994	0	NA	NA	Inf	0	NA	Inf
XP_021429764	bile acid receptor-like isoform X3 [Oncorhynchus mykiss]	449	8578947368	0	0	5	11	1902	0	0	11.8475783829388	23.3446728596179	NA	NA	0.507506721305698	1.97041725364194	NA	-0.978501165732036
XP_018606744	PREDICTED: bile acid-CoA:amino acid N-acyltransferase-like, partial [Scleropages formosus]	429	6860465116	8	6	47	58	2524	7.9701571810638	18.1192954116291	83.9225373981325	92.7564807369834	0.43987125326896	2.2733924814781	0.904761982465677	1.1052630629713	-1.18484677443374	-0.144389785432033
XP_017569132	PREDICTED: bile acid-CoA:amino acid N-acyltransferase-like isoform X2 [Pygocentrus nattereri] >gi|10	354	5230769231	0	0	0	2	923	0	0	0	8.74649222475982	NA	NA	0	Inf	NA	-Inf
XP_020347912	bile acid-CoA:amino acid N-acyltransferase-like isoform X3 [Oncorhynchus kisutch]	384	6931818182	0	0	0	3	923	0	0	0	13.1197383371397	NA	NA	0	Inf	NA	-Inf
XP_012696340	PREDICTED: bile salt export pump-like [Clupea harengus]	1350	8793103448	2	5	23	8	2389	2.10513569746809	15.9526655570503	43.3892142268766	13.5169733335342	0.131961375980688	7.5779749382603	3.20998001225855	0.311528419548132	-2.92181236859994	1.68256431407492
XP_018597160	PREDICTED: bile salt export pump-like isoform X1 [Scleropages formosus] >gi|1083296264|ref|XP_018597	1349	8740740741	1	0	192	142	4901	0.51307581934822	0	176.557684725367	116.952433169799	Inf	0	1.5096537963347	0.662403527502736	Inf	0.594217739234374
XP_018597164	PREDICTED: bile salt export pump-like isoform X2 [Scleropages formosus]	1301	8525641026	0	1	76	24	1833	0	4.15831074913182	186.862100426685	52.8511445070593	0	Inf	3.5356301584297	0.282835012484489	-Inf	1.82196737074033
XP_018597165	PREDICTED: bile salt export pump-like isoform X3 [Scleropages formosus]	1297	7919708029	1	0	7	12	1417	1.77458333847963	0	22.2637485660476	34.1835384197035	Inf	0	0.651300292342314	1.53539006777294	Inf	-0.618605220645651
XP_017349009	PREDICTED: bile salt-activated lipase [Ictalurus punctatus]	548	7692307692	3	4	0	0	1022	7.38136376895977	29.8324211473919	0	0	0.24742757996379	4.04158663373883	NA	NA	-2.01492177299142	NA
XP_018607023	PREDICTED: biliverdin reductase A isoform X1 [Scleropages formosus]	306	8837209302	3	1	0	0	600	12.5729229531281	12.7036393385977	0	0	0.989710319855158	1.01039665843471	NA	NA	-0.0149217729914242	NA
XP_018607024	PREDICTED: biliverdin reductase A isoform X2 [Scleropages formosus]	295	80	2	0	0	0	537	9.36530573789806	0	0	0	Inf	0	NA	NA	Inf	NA
XP_010733038	PREDICTED: biogenesis of lysosome-related organelles complex 1 subunit 1 [Larimichthys crocea]	125	87.5	3	0	5	3	1254	6.01575260915222	0	17.969771997089	9.65671330556616	Inf	0	1.8608579781209	0.537386523720529	Inf	0.895967952184107
XP_018608981	PREDICTED: biogenesis of lysosome-related organelles complex 1 subunit 2 isoform X1 [Scleropages for	183	8352941176	2	2	6	5	1016	4.94996966658588	15.0042984314146	26.6150717531688	19.8646956777887	0.32990343995172	3.03118997530412	1.33981774424704	0.74637017183407	-1.59988427371258	0.422036763851691
XP_006627713	PREDICTED: biogenesis of lysosome-related organelles complex 1 subunit 3 [Lepisosteus oculatus]	197	7142857143	0	0	7	3	1137	0	0	27.7464658910198	10.6504120362181	NA	NA	2.60520116936926	0.383847516943234	NA	1.38139477935435
XP_018582656	PREDICTED: biogenesis of lysosome-related organelles complex 1 subunit 4-like [Scleropages formosus]	217	8714285714	1	3	3	5	601	4.18400098273815	38.0475055066155	22.4965997514306	33.5815820443149	0.10996781331724	9.09356992591239	0.669908872123525	1.49274034366813	-3.18484677443374	-0.5779632361483
XP_018596506	PREDICTED: biogenesis of lysosome-related organelles complex 1 subunit 5 isoform X2 [Scleropages for	154	80	3	0	8	3	859	8.78201836074143	0	41.972701437671	14.0972275729685	Inf	0	2.97737276499344	0.33586657732533	Inf	1.57403985729675
XP_018620632	PREDICTED: biogenesis of lysosome-related organelles complex 1 subunit 6 [Scleropages formosus] >gi|	170	8014184397	1	1	2	8	1160	2.16774533674623	6.57084793375744	7.77037727046539	27.8379735291494	0.32990343995172	3.03118997530413	0.279128696718134	3.58257682480353	-1.59988427371258	-1.8409976419821
XP_018607537	PREDICTED: biorientation of chromosomes in cell division protein 1-like [Scleropages formosus] >gi|1	153	8648648649	2	0	2	4	892	5.6380820417615	0	10.1049749257173	18.1009244920478	Inf	0	0.558257393436268	1.79128841240177	Inf	-0.840997641982102
XP_018590879	PREDICTED: biorientation of chromosomes in cell division protein 1-like 1 [Scleropages formosus]	1845	7192307692	5	1	3	4	1162	10.8200713882342	6.5595383848181	11.6355046907141	13.895029816615	1.6495171997586	0.606237995060825	0.837386090154404	1.19419227493451	0.722043821174784	-0.256035141260941
XP_018605903	PREDICTED: biotinidase-like [Scleropages formosus] >gi|1083312371|ref|XP_018605904.1| PREDICTED: bio	514	7351351351	0	0	13	6	916	0	0	63.9614024228264	26.4399966925327	NA	NA	2.41911537155716	0.413374249015792	NA	1.27447957543784
XP_006635819	PREDICTED: biotinidase isoform X1 [Lepisosteus oculatus]	506	5769230769	0	2	0	0	410	0	37.1813834300421	0	0	0	Inf	NA	NA	-Inf	NA
XP_018611038	PREDICTED: biotin--protein ligase isoform X3 [Scleropages formosus]	750	690821256	4	1	2	2	1137	8.84638378408313	6.70376746100144	7.9275616831485	7.10027469081206	1.31961375980688	0.757797493826031	1.11651478687254	0.895644206200881	0.400115726287422	0.159002358017901
[truncated: 18,376 more rows]
[truncated: 1 more columns]
