# Supplementary material for: De novo transcriptome based on next-generation sequencing reveals candidate genes with sex-specific expression in Arapaima gigas (Schinz, 1822), an ancient Amazonian freshwater fish
Source: PLoS One. 2018 Oct 29;13(10):e0206379. doi: 10.1371/journal.pone.0206379 (PMC6205615; doi:10.1371/journal.pone.0206379)
Supplement: S2 Table — (CSV) [file pone.0206379.s005.csv]

Gene Description	RPKM_Male_Skin	RPKM_Female_Skin	RPKM_Male_Liver	RPKM_Female_Liver	log2FC_Male_Liver_Reference
2,4-dienoyl-CoA reductase, mitochondrial	2.066215769	25.0523701	144.4255825	53.0682815	1.444404577
3-beta-hydroxysteroid-Delta(8),Delta(7)-isomerase	1.644594238	9.970155138	430.3437196	213.8371479	1.008976914
4-aminobutyrate aminotransferase, mitochondrial	8.711032069	2.933865898	43.36815644	102.5440364	-1.241535572
4-hydroxyphenylpyruvate dioxygenase	0	0	64.23630013	144.9828325	-1.174421376
Acyl-CoA dehydrogenase family member 11	0	39.44775873	137.3556051	51.06563287	1.427491194
Acyl-coenzyme A thioesterase 2, mitochondrial	4.733017514	0	35.14324971	347.319702	-3.304944742
Adenylate kinase 2, mitochondrial isoform X2	37.49114406	0	148.7874157	30.09110025	2.305843746
Adipocyte plasma membrane-associated protein	3.435224851	0	132.3724106	41.3576451	1.678376517
Anamorsin	39.94926975	6.727434778	139.222117	57.00273485	1.288285375
Angiotensinogen	3.771876886	0	137.4579739	530.8005603	-1.949179294
Annexin A1	249.5255149	10.65294703	456.6657781	188.9908545	1.272822258
AP-1 complex subunit sigma-3 isoform X1	3.935187153	0	176.3231149	73.6972956	1.258538032
Apolipoprotein C-I, acidic form	475.2158913	0	787.5162985	1920.502932	-1.286102479
Arsenite methyltransferase	0	13.27135857	177.8663259	79.65247214	1.159002358
ATP synthase subunit beta, mitochondrial	50.45101079	8.048768324	252.2295642	112.9539739	1.159002358
B-cell receptor CD22	241.8977389	391.0602673	105.2898578	35.13221121	1.583500187
Bile salt export pump isoform X2	0	4.158310749	186.8621004	52.85114451	1.821967371
C-type lectin domain family 4 member E	15.5221271	11.76262902	907.623234	367.5213944	1.304265305
Calreticulin	29.29044369	35.51395971	73.49500691	230.3888199	-1.648352564
Catenin beta-1	63.81710893	14.43595379	121.2061121	59.63020466	1.023347259
Cathepsin B	46.06872532	15.51589538	316.5094131	131.468903	1.267526815
Cbp/p300-interacting transactivator 3	14.38961139	2.726102862	133.7861094	64.96522792	1.042188693
Complex I assembly factor TIMMDC1, mitochondrial	3.504647513	10.62325241	103.6411296	19.69027396	2.396041555
Cyclin-I	45.99197677	9.726308298	203.1998276	101.2989637	1.004279763
Cytochrome b-c1 complex subunit 8	39.41355158	0	105.9596901	234.0920501	-1.143560412
Cytochrome c oxidase assembly protein COX16 homolog, mitochondrial	10.62500531	0	44.43342496	108.019179	-1.281570233
Cytochrome c oxidase subunit 7C, mitochondrial	31.43230738	0	56.33523521	181.6427773	-1.688994549
Cytochrome c oxidase subunit NDUFA4	23.41326434	14.19401043	58.74810376	120.26834	-1.03364272
Cytochrome P450 2J6	2.78315948	12.65442768	124.7044498	58.07922535	1.10241883
D-dopachrome decarboxylase	44.98362416	0	84.65402071	191.3549433	-1.176600674
Delta(14)-sterol reductase	0	4.599990105	122.3939932	56.02875179	1.127293498
DNA ligase 1	37.74235783	0	16.91114003	106.0245521	-2.648352564
Endothelial lipase	25.86295512	0	200.1625935	92.46788309	1.114148122
Enoyl-CoA delta isomerase 1, mitochondrial	7.683986526	0	234.120458	111.0116286	1.076540198
Enoyl-CoA delta isomerase 2, mitochondrial	1.269351131	0	247.9774109	101.880519	1.283330493
Enoyl-CoA hydratase domain-containing protein 3, mitochondrial	4.446657101	0	155.4075454	74.94839027	1.052087154
Ependymin	25.92355248	0	113.5738992	36.98974719	1.618433977
ES1 protein homolog, mitochondrial	26.1741147	11.33410201	100.5238398	42.01567752	1.258538032
Eukaryotic translation initiation factor 3 subunit J-A	70.54115188	6.288930366	111.5549212	223.1401921	-1.000196237
Eukaryotic translation initiation factor 4E-binding protein 3	10.99672561	3.703684938	37.22833814	151.0257407	-2.020321341
Fatty acid synthase isoform X1	5.403061003	3.275540869	42.60851481	150.9136382	-1.824509519
Fetuin-B	6.74513034	16.35661717	128.1445264	303.1710636	-1.242360204
Fibrinogen 1	58.02887517	26.05874736	123.2634206	48.30007373	1.351647436
Fibrinogen alpha chain	100.7753366	2.909230383	1465.576195	4347.717705	-1.568790294
GDH/6PGL endoplasmic bifunctional protein	9.276057512	4.686248757	113.6056388	53.35682907	1.090289608
Glioma tumor suppressor candidate region gene 2 protein	67.77856039	0	30.36939904	100.6406523	-1.728522913
Glucose-6-phosphate 1-dehydrogenase	8.438203324	2.557779733	302.4710615	144.9349528	1.061391561
Glutathione peroxidase 1	63.47495083	14.80035651	437.5552249	145.0007068	1.593405182
Glutathione S-transferase kappa 1	6.439397159	9.759518058	115.4114934	36.17867238	1.673575531
Glycerol-3-phosphate dehydrogenase	19.69201416	10.38091059	188.7431782	85.21054887	1.147320553
Growth hormone-inducible transmembrane protein	20.33356812	0	126.3367	58.75238079	1.104554574
Heat shock 70 kDa protein	327.8154792	57.56021004	128.9709677	30.48235973	2.080999846
Hemopexin isoform X1	0	0	88.26718881	176.7134034	-1.001462314
Hemopexin isoform X2	1.11809008	0	294.5764189	129.2256308	1.188749701
Heparin cofactor 2	5.419363342	0	773.1525384	1557.186644	-1.010116894
Hepatocyte growth factor	9.906439622	10.00943349	124.2852202	53.0073035	1.229391686
HLA class II histocompatibility antigen gamma chain	276.4588003	0	154.0995387	63.70078109	1.274479575
Huntingtin-interacting protein K	36.6914094	7.414575489	162.2104049	66.75156104	1.280992882
Hypothetical protein	740.1743575	1100.064148	452.4815241	1174.34007	-1.37591946
Inter-alpha-trypsin inhibitor heavy chain H4 isoform X1	3.265694274	4.949469872	219.4879294	89.11766851	1.300358207
Interferon-inducible GTPase 5	7.343997052	13.35663015	118.4619432	28.29326749	2.065892954
Iron-sulfur cluster assembly enzyme ISCU, mitochondrial	32.1969858	0	184.6583894	77.52572654	1.252111762
L-2-hydroxyglutarate dehydrogenase, mitochondrial	0.912734879	0	103.0597406	36.62891254	1.492426092
Macrophage migration inhibitory factor	19.95702056	0	78.69048728	243.4718002	-1.629493537
Malate dehydrogenase, cytoplasmic isoform X1	2.138252203	0	118.8021967	51.48604798	1.206308073
Membrane-spanning 4-domains subfamily A member 4A	14.17998829	0	232.9652584	113.811264	1.033471476
NADH dehydrogenase subunit 5 (mitochondrion)	1951.827943	99.16927351	2316.304394	4647.351185	-1.004583813
NADH dehydrogenase subunit 6 (mitochondrion)	696.4413204	14.01136692	350.7144545	835.992085	-1.253192391
Neuritin	0	0	181.8313067	63.97920429	1.506925661
Neuroblast differentiation-associated protein AHNAK	612.8941941	39.06586129	118.060174	50.57126171	1.223132695
Nuclear receptor corepressor 1	216.1446803	36.91130074	234.6164759	684.1535867	-1.544015904
Pancreatic progenitor cell differentiation and proliferation factor	1.792291226	0	1821.358709	624.3206252	1.544656051
Pancreatic progenitor cell differentiation and proliferation factor B isoform X1	38.58697582	0	468.739894	939.4426105	-1.003017445
Polyubiquitin-B	258.5086962	0	186.0291256	78.59240969	1.243066623
Potassium voltage-gated channel subfamily E member 2	0	8.883663873	63.03243101	145.8411317	-1.210231452
Probable N-acetyltransferase CML1	3.714305156	5.629382277	199.7113213	92.41631537	1.111696643
Prohibitin	0	0	111.455887	51.19221511	1.122476482
Proteasome maturation protein	39.16798428	11.87256013	56.15973604	113.17307	-1.010922643
Protein canopy homolog 1	16.29320469	0	48.66974964	130.7723379	-1.425960143
Protein LEG1 homolog	0	0	393.3357369	839.5669423	-1.093884092
Protein phosphatase 1 regulatory subunit 3C	191.6743245	0	165.631726	64.10059694	1.369569344
Protein transport protein Sec61 subunit gamma isoform X1	38.01747761	0	58.40369957	122.054182	-1.063390063
Protein Z-dependent protease inhibitor	1.241770168	11.29212386	111.279477	316.9404838	-1.510024407
S-adenosylmethionine synthase	5.175817339	2.614814272	255.8759911	563.5876528	-1.139195219
Serum amyloid A-5 protein	11.62813684	8.811772952	1198.344888	27.99888667	5.419529908
Small glutamine-rich tetratricopeptide repeat-containing protein alpha	50.55778542	8.065802755	47.69120441	106.7858773	-1.162925737
Sodium- and chloride-dependent taurine transporter isoform X1	76.57315657	7.868060494	394.2739559	81.25096274	2.278741602
ST3 beta-galactoside alpha-2,3-sialyltransferase 5, like	0	4.413540013	46.97321291	105.178215	-1.162925737
Stress-associated endoplasmic reticulum protein 1	54.50145974	17.09009776	94.31309931	193.0765279	-1.03364272
Succinyl-CoA:3-ketoacid coenzyme A transferase 1, mitochondrial	7.295699973	14.74310175	305.1037884	146.3916645	1.059466684
SUMO-conjugating enzyme UBC9	29.93553084	8.249116454	24.38754771	122.3183685	-2.326424469
T-complex protein 1 subunit delta	44.97021623	15.14591873	132.0925535	60.15657469	1.134754812
Thioredoxin	87.6477802	9.161278369	422.5142641	984.8686909	-1.22093134
Thioredoxin-interacting protein	283.7112	12.83556038	1022.034691	408.9752244	1.321358814
Thioredoxin-interacting protein isoform X2	1.071403745	6.495256586	247.711814	77.39359918	1.678376517
Toxin-1 precursor	1.557983018	0	455.1496079	1590.593506	-1.805152443
Transcobalamin-2 isoform X2	2.73324412	8.284982177	284.1255341	138.206461	1.03970343
Transmembrane 4 L6 family member 4	0	0	259.1904384	103.9443647	1.318200953
Transthyretin	1.876555665	11.37639344	63.90265487	144.5912655	-1.178032629
Type-4 ice-structuring protein	3.874552528	0	86.80313592	208.3558651	-1.263230643
Ubiquitin	82.63893021	8.946224886	301.5125265	118.4420822	1.348036182
UDP-glucuronosyltransferase 2C1 isoform X2	2.696123578	19.06907978	124.0261075	44.72183381	1.471592588
Uncharacterized protein LOC108942142	1.491449935	0	10.69233409	126.8889837	-3.568918097
Vesicle transport protein GOT1A	0	0	174.963515	86.4579633	1.016983353
Zona pellucida sperm-binding protein 3	7.624574259	13.86691984	38.26286442	107.7054403	-1.493074339
