# Supplementary material for: De novo transcriptome based on next-generation sequencing reveals candidate genes with sex-specific expression in Arapaima gigas (Schinz, 1822), an ancient Amazonian freshwater fish
Source: PLoS One. 2018 Oct 29;13(10):e0206379. doi: 10.1371/journal.pone.0206379 (PMC6205615; doi:10.1371/journal.pone.0206379)
Supplement: S3 Table — (CSV) [file pone.0206379.s006.csv]

Gene Description	RPKM_Male_Skin	RPKM_Female_Skin	RPKM_Male_Liver	RPKM_Female_Liver	log2FC_Male_Skin_Reference
B-cadherin isoform X1	273.7444803	1.952403587	141.9924986	113.733524	7.131434757
Sperm acrosome membrane-associated protein 4	472.2642924	5.401972787	9.582180334	45.77186293	6.449964276
Myelin and lymphocyte protein	348.4802821	4.653347743	0	0	6.226664214
Collagen alpha-1(X) chain	201.6848568	2.804335395	0	1.485101605	6.168300051
Integrin alpha-6	358.1908869	5.492805863	1.082589195	1.93922948	6.02704152
Syndecan-4 isoform X2	154.0539668	2.47072402	26.29586344	15.70115849	5.962358151
Beta-2-microglobulin precursor	886.7488343	15.4922431	2390.812421	2034.661642	5.838907579
Nascent polypeptide-associated complex subunit alpha isoform X4	562.1832216	10.26556714	603.9440704	774.6830007	5.775155158
Thymosin beta-a	914.665248	18.06204645	69.41782538	28.69554143	5.662210572
NADH dehydrogenase subunit 6 (mitochondrion)	696.4413204	14.01136692	350.7144545	835.992085	5.635332188
Heat shock cognate 71 kDa protein	348.4997144	7.421795135	446.1472701	521.4311757	5.553245485
H-2 class II histocompatibility antigen, E-S beta chain	510.5071929	11.1326927	160.1741839	100.2248365	5.519056799
Purine nucleoside phosphorylase	328.3781706	7.746121548	13.74030127	8.204280817	5.405740275
Calpastatin	168.4284812	3.98858378	18.8668501	2.112248122	5.400115726
Selenoprotein W	306.8320568	7.266142615	378.0744098	211.6375967	5.400115726
Neuroblast differentiation-associated protein AHNAK isoform X4	340.5894637	8.473800559	25.88685998	18.69791626	5.328880822
Calpain small subunit 1	249.9103419	6.703767461	39.63780842	14.20054938	5.220294689
Calponin-2	157.0730949	4.28935487	50.7239034	49.97362721	5.194531593
Prothymosin alpha	204.2867836	5.629382277	66.57044043	77.51045805	5.18147544
Fibrinogen alpha chain	100.7753366	2.909230383	1465.576195	4347.717705	5.114361244
C-C motif chemokine 25	156.1194773	4.594444607	135.8293797	75.42597409	5.086616253
Insulin growth factor-binding protein complex acid labile subunit	137.5476436	4.047893576	130.4416492	93.24908021	5.086616253
Epithelial membrane protein 2	262.1149351	7.81495243	21.5637264	9.656713306	5.067818658
14-3-3 protein zeta	146.1118298	4.428927137	75.94290859	79.74503748	5.043971916
CD99 antigen 2 isoform X2	115.4472122	3.64523367	0	1.930419016	4.985078227
H-2 class II histocompatibility antigen, A-U alpha chain	261.723957	8.40991203	165.7528068	93.52699087	4.959811468
Peptidyl-prolyl cis-trans isomerase	284.6412339	9.227825185	283.72225	368.9542557	4.947010186
Laminin subunit alpha-3	308.8169435	10.04996896	0.848901642	0	4.941488958
Apolipoprotein E	296.2081912	9.654444083	22.83378755	15.33821214	4.939274537
Probable ribosome biogenesis protein RLP24	210.1526027	7.321982328	121.2208712	162.8561564	4.843059222
Proto-oncogene c-Fos	524.1267152	18.54545889	43.86198362	40.92159531	4.820777775
Syndecan-1 isoform X1	111.6134152	3.980252534	32.94802268	42.15672232	4.809506662
Epidermal growth factor receptor kinase substrate 8 1 isoform X3	128.833655	4.705051607	0	0	4.775155158
Kunitz-type protease inhibitor 2	124.5786623	4.810466143	0	1.273747605	4.694736475
Vimentin	933.1701808	36.55723551	1831.908368	2724.883656	4.673911326
Macrophage-capping protein	148.5978615	5.849718805	27.67041484	9.293567525	4.666902267
Nuclease-sensitive element-binding protein 1 isoform X1	131.889875	5.260306144	276.8163386	298.0718836	4.64804324
Ferritin, middle subunit	355.0761296	14.67686188	2079.847708	2121.886102	4.596512939
Tubulin alpha-1C chain	118.5818315	4.923891217	32.02519831	18.25293484	4.589940285
Annexin A1	249.5255149	10.65294703	456.6657781	188.9908545	4.549862846
Serotransferrin-1	570.0338012	24.38541372	7256.637428	7466.060529	4.546957115
Tryptase	164.6594213	7.130199816	0	0	4.529398743
Thioredoxin-interacting protein	283.7112	12.83556038	1022.034691	408.9752244	4.466204917
Calmodulin	237.6699721	10.99882194	240.6238041	206.7762897	4.433538728
Desmoplakin isoform X1	183.9594805	8.578709739	8.876683095	2.27152851	4.422483539
Keratin, type I cytoskeletal 13	789.7295489	37.11349289	0	4.913580233	4.411342982
Ras-related C3 botulinum toxin substrate 2	100.711271	4.84563484	8.595331501	2.56611962	4.37739565
Mucin-19	250.0277824	12.39043663	0	0	4.334789478
Keratin, type I cytoskeletal 50 kDa	364.3673557	18.18052141	0	0	4.32492823
Radiation-inducible immediate-early gene IEX-1	111.7593151	5.646061928	13.35353724	11.96001826	4.307006322
NADH dehydrogenase subunit 5 (mitochondrion)	1951.827943	99.16927351	2316.304394	4647.351185	4.298788885
Nuclear receptor subfamily 4 group A member 1	180.1584588	9.255839227	73.88227569	34.31152779	4.282758776
Nucleoside diphosphate kinase	435.6575127	23.16773132	990.8608746	715.6925819	4.23300574
Heat shock protein HSP 90-alpha isoform X2	129.0533305	7.112457484	78.5013542	37.66568736	4.18147544
Heat shock protein HSP 90-beta	205.351284	11.74450478	451.3763068	306.3142195	4.128036181
Ictacalcin	170.6440247	9.759518058	5.770574669	56.85219946	4.128036181
Lipocalin	134.8916835	7.714760732	4.561557507	4.085532552	4.128036181
RNA-binding protein PNO1	105.772209	6.049352066	214.6104199	150.568087	4.128036181
Neuroblast differentiation-associated protein AHNAK isoform X1	322.4414151	18.52855327	1.369437501	1.226528764	4.121214915
Tumor-associated calcium signal transducer 2	804.1045793	46.50035752	54.98914672	32.83380711	4.112069432
Prostaglandin G/H synthase 2	350.1102002	20.91134048	13.90993462	5.537045489	4.065451643
Uncharacterized protein LOC110506915	110.5311908	6.70082075	9.905096301	3.548576845	4.043971916
Protein C-ets-2	129.2665924	7.94253241	6.261644761	11.2164117	4.024606591
E3 SUMO-protein ligase CBX4	129.3818463	8.003692968	20.50705097	11.30278239	4.01482557
E3 ubiquitin-protein ligase RNF182	131.2190042	8.11734143	115.1902573	60.18220049	4.01482557
Heme-binding protein 2	113.8767513	7.044531981	0	7.461194384	4.01482557
Transcription factor jun-B	229.132708	14.24707216	35.80183172	26.40704966	4.00744604
Nicotinamide riboside kinase 2	350.6488541	21.84006763	51.65408386	69.39552141	4.004977784
SPARC	591.8273928	37.20154687	92.87370664	52.53587195	3.991741957
Periplakin	139.7913242	8.801597694	0	0	3.989365585
Neuroblast differentiation-associated protein AHNAK	612.8941941	39.06586129	118.060174	50.57126171	3.971657711
Cofilin-1	163.4216401	10.65294703	176.3674729	203.0946496	3.939274537
Class I histocompatibility antigen, F10 alpha chain	507.2901087	33.13992871	954.2698973	519.480793	3.936168627
Rhophilin-2 isoform X1	147.1585173	9.767855963	1.925168226	0	3.913185309
Eukaryotic initiation factor 4A-II	118.9949026	7.927388043	339.8277319	218.3029853	3.907910366
Desmoplakin isoform X2	139.9054942	9.382303795	4.438029362	7.94979057	3.898366594
Thyroglobulin isoform X1	361.9071639	24.37798594	124.9224832	129.0993442	3.891968823
Glutamine synthetase	233.94524	15.84653556	131.1755997	167.838094	3.883931504
ATP synthase subunit gamma, mitochondrial isoform X1	105.4898901	7.436276686	461.6741227	374.1152052	3.826380481
Gelsolin	172.482983	12.35028399	15.82194022	7.63044643	3.803837912
Sodium/potassium-transporting ATPase subunit beta-233	128.2224437	9.253966333	105.7853061	53.90720491	3.792433149
Uncharacterized protein LOC108925009	161.982443	11.69046565	34.56149399	24.76384148	3.792433149
Junction plakoglobin	213.4472966	15.51025733	91.70852244	55.14993884	3.782585363
Profilin-1	174.7209971	12.71070084	15.03107999	2.243749951	3.78093751
Uroplakin-1b	157.6421532	11.65471499	0	0	3.757667731
Hemoglobin subunit beta	122.0672131	9.250222819	530.5357102	661.3207911	3.722043821
P53 apoptosis effector related to PMP-22	126.4139719	9.579619107	26.43295494	16.91037353	3.722043821
Uncharacterized protein LOC108938777	218.0275657	16.52207428	13.02548791	14.58275347	3.722043821
Cold-inducible RNA-binding protein isoform X2	103.6036947	7.984130869	162.081822	132.4830933	3.697796275
Charged multivesicular body protein 4b	120.0470046	9.703607388	31.55633799	17.98570537	3.628934417
Zinc finger protein 36, C3H1 type 2	107.9882953	8.767849237	22.4649711	15.47740093	3.622508148
Anterior gradient protein 2 homolog	113.297929	9.539654072	0	0	3.570040728
Collagen alpha-1(II) chain	261.5904849	22.33606917	36.31868644	44.35721057	3.549862846
Epigen	102.5476772	8.756098338	0	0	3.549862846
Eukaryotic translation initiation factor 5A-1	181.3587863	15.59526057	382.6761758	297.3181009	3.539667079
Annexin A2 isoform X1	453.6621684	39.2896062	100.6677743	62.42019838	3.529398743
Transcription factor Sox-3	101.465694	8.914834624	0	0	3.508640183
Receptor of activated protein C kinase 1	270.3178435	23.81932376	1135.154989	802.2555996	3.504452386
Interferon regulatory factor 1	130.1091412	11.71442152	71.57345457	57.90070314	3.473364708
Cofilin-2	190.238766	17.34285234	76.90817094	98.73137938	3.455398162
Protein C8orf4 homolog	206.935889	19.00793916	56.19474834	23.48756703	3.444509846
Desmoglein-2	152.9807419	14.10535943	9.382690111	6.536096029	3.439034716
Tropomyosin alpha-3 chain isoform X2	161.305505	14.99839355	54.98283484	38.12520578	3.426915786
Envoplakin	298.37985	28.11749254	0.69271731	3.102141225	3.407610263
14-3-3 protein zeta/delta	145.3342087	13.76673739	80.04283871	40.09774333	3.400115726
Elongation factor 1-gamma	137.213394	13.56260428	483.8281174	356.7256335	3.338715182
Peptidyl-prolyl cis-trans isomerase B	150.3145804	15.44515421	360.7281525	282.1873609	3.282758776
Prosaposin isoform X2	141.1594137	14.75451723	329.7672305	242.2216241	3.258096721
Laminin subunit beta-3	174.1635278	19.13919298	0	0	3.185840632
Rhophilin-2 isoform X2	105.1727395	11.59267468	11.99533525	0	3.18147544
Eukaryotic translation initiation factor 1b	113.2695762	12.87531014	96.42968189	136.3684514	3.13708132
ADP/ATP translocase 2	114.0265089	13.64352674	182.8542241	214.3490742	3.063080739
TSC22 domain family protein 3 isoform X2	103.126222	12.84637686	98.74490666	27.21240109	3.004977784
High mobility group protein B2	141.6667375	17.89244977	45.84400987	47.37683288	2.985078227
Collagen alpha-2(V) chain	125.4656462	15.97942055	26.45512094	25.38683121	2.973005395
Mucin-2	291.862152	37.78034004	31.64639401	48.35137492	2.949579546
Laminin subunit gamma-2	165.6972085	21.58147224	0	0	2.940684108
Occludin	134.7633663	18.15526067	3.578260275	4.807272126	2.891968823
Basic leucine zipper and W2 domain-containing protein 1-A isoform X1	168.9486522	23.81932376	79.80824988	77.78683749	2.826380481
Follistatin-related protein 1	126.8690688	18.0264492	62.17526945	30.2300422	2.815153226
Ubiquitin FUBI	218.2388507	32.58736042	192.6814372	212.2660359	2.743523549
Protein-glutamine gamma-glutamyltransferase K	139.5029373	21.4106281	3.164900855	2.834625114	2.703896474
Cytochrome c oxidase subunit I (mitochondrion)	248.2754406	38.5933347	308.0610331	518.6143993	2.685517945
Ornithine decarboxylase	230.7726229	36.24433477	34.28868334	24.95224922	2.670644669
Ubiquitin-40S ribosomal protein S27a	251.6462548	39.84711368	531.7978888	699.3797084	2.658849995
Keratin, type I cytoskeletal 18	125.1753563	20.1467408	61.5468649	26.67294821	2.635332188
Nuclear receptor corepressor 1	216.1446803	36.91130074	234.6164759	684.1535867	2.549862846
HIG1 domain family member 1A, mitochondrial	103.4200478	17.91347498	92.6784128	144.6691398	2.529398743
Heat shock 70 kDa protein	327.8154792	57.56021004	128.9709677	30.48235973	2.509740217
Krueppel factor 5	109.3997135	19.50654793	5.766882683	1.291268766	2.487578568
Transforming protein RhoA	109.5655926	19.72955204	52.49530115	55.72398498	2.473364708
Transcription factor jun-D	102.7632093	18.87847332	47.44019807	12.4969231	2.444509846
Intermediate filament protein ON3	282.0350775	52.56678347	3.271737798	1.465156502	2.423651241
Cytochrome c oxidase subunit 5A, mitochondrial	107.2889425	20.32582294	192.2909362	172.2242629	2.400115726
High mobility group protein B1	146.1145685	28.57425906	59.13351775	71.87780419	2.354312037
Elongation factor 1-alpha, somatic form	307.4293807	60.46529223	1047.314872	625.3476648	2.346075887
Cystatin-B	147.0220829	30.7346113	199.8992217	284.8341042	2.258096721
Collagen alpha-1(I) chain	583.5385312	125.3911898	50.47889469	60.75245536	2.218391935
Plectin	131.7634412	28.78558717	21.98448203	20.32544409	2.194531593
Collagen alpha-1(XII) chain	143.8057462	32.59084384	38.54040677	32.36108628	2.141582713
Collagen alpha-3(VI) chain	166.066034	38.5097692	47.16627416	17.48035869	2.108460643
Calpain-2 catalytic subunit	107.6117779	25.48372987	7.533966595	6.74775353	2.078187631
Actin, cytoplasmic 2	108.2195496	25.80042806	122.0415154	93.69066526	2.068494235
ATP-binding cassette sub-family A member 12	110.3265034	30.40187192	0	0	1.859547345
Collagenase 3	142.1311661	41.35935032	2.037901342	0.912617265	1.78093751
Elongation factor 1-delta isoform X7	151.1933773	48.24166837	61.80236774	55.3529326	1.64804324
Adenylate kinase isoenzyme 1	128.6022587	41.46998696	4.904046591	0	1.632776483
Histone H1	251.0329794	90.27967043	95.32188699	105.8643748	1.475403854
Elongation factor 1-beta	141.881943	52.93183058	191.6962865	189.2112263	1.422483539
NADH dehydrogenase	117.3773777	43.78992375	723.356557	563.8064262	1.422483539
Protein S100-A1	181.5147683	73.36076615	26.0259027	3.884991493	1.307006322
Collagen alpha-2(I) chain	236.5203328	106.4626069	60.5583858	46.38841947	1.151617414
Armadillo repeat protein deleted in velo-cardio-facial syndrome homolog	3.473183136	178.9739244	0	0	-5.687347115
Metastasis-associated protein MTA1 isoform X3	4.845057015	220.2943238	0	0	-5.506774869
Zinc finger protein GLIS2	3.287038681	129.5273031	0	0	-5.300323992
Alpha-1-macroglobulin	6.307486431	183.2255674	281.6761761	287.7191892	-4.860411824
Catenin alpha-2	7.970157181	211.3917798	0	0	-4.729167291
Uncharacterized protein LOC110446415	4.46640247	108.3081151	0	0	-4.599884274
UDP-GalNAc:beta-1,3-N-acetylgalactosaminyltransferase 2	5.195422708	110.2381926	18.62321825	0	-4.407239196
Zinc finger protein 384 isoform X1	4.89218792	103.8040569	0	0	-4.407239196
Retinol-binding protein 1 isoform X1	10.70035996	186.5002371	4.794488103	21.47077746	-4.12344623
DENN domain-containing protein 5A	10.83872668	164.2711983	0	0	-3.921812369
Nuclear receptor coactivator 6	7.053533214	106.9029958	0	0	-3.921812369
VPS9 domain-containing protein 1 isoform X1	9.488998455	105.4641756	0	0	-3.474353392
ELM2 and SANT domain-containing protein 1	13.0289357	126.3781737	4.670278567	12.54872382	-3.277956179
Chromodomain-helicase-DNA-binding protein 5	13.06277709	118.7872769	0	0	-3.184846774
Glypican-6	17.22318213	146.1788636	0	0	-3.085311101
Polycystic kidney disease protein 1 2	17.91014666	152.0093596	0	0	-3.085311101
Transmembrane channel 6	16.16056935	137.1601163	5.792826243	15.56493379	-3.085311101
TRAF3-interacting protein 1 isoform X2	12.49483026	104.1540617	0	0	-3.059315892
Protein FAM184B	20.24625274	159.5626197	0	0	-2.978395897
Acidic leucine-rich nuclear phosphoprotein 32 family member B isoform X1	20.88525407	139.2757801	7.486409995	6.705159737	-2.737387797
Protocadherin beta-16	18.62655252	124.2133624	0	0	-2.737387797
Neuronal acetylcholine receptor subunit alpha-7	17.22318213	104.413474	10.28954068	0	-2.599884274
CLIP-associating protein 2	35.3061799	202.1483951	0	6.2972015	-2.517422114
Dynein heavy chain 12, axonemal	36.49133311	201.1130238	0	0	-2.46238075
Protocadherin Fat 1	18.90665106	100.2918895	0	0	-2.407239196
Transposon Tf2-1 polyprotein	100.9411497	476.3864752	0	8.204280817	-2.238618031
U5 small nuclear ribonucleoprotein 200 kDa helicase	33.457358	149.4545805	37.87242703	36.74690483	-2.159311682
teneurin-1	28.57482489	125.1115995	0	0	-2.13039899
Trichohyalin isoform X1	27.60246532	117.1356426	9.894223528	0	-2.085311101
Uncharacterized protein LOC109112382	39.405831	164.2390199	0	7.906966037	-2.059315892
uncharacterized protein LOC105896813	43.42736619	174.1000154	10.04305029	0	-2.003239968
Myosin heavy chain, fast skeletal muscle	49.54106955	195.6739671	0	0	-1.981754909
Voltage-dependent P/Q-type calcium channel subunit alpha-1A	31.18425084	120.30504	0	0	-1.947807577
Ubiquitin-conjugating enzyme E2 J2	32.65694274	118.7872769	46.8240916	41.93772636	-1.86291868
Uncharacterized protein lrfn4b isoform X2	67.52024453	231.0752933	15.61479018	17.48162045	-1.77497098
CUB and sushi domain-containing protein 1	41.90974318	136.1104215	0	0	-1.699419947
Voltage-dependent N-type calcium channel subunit alpha-1B	39.24658224	127.4612643	0	0	-1.699419947
Extracellular matrix protein FRAS1	43.89549161	133.0555741	0	0	-1.599884274
Myosin-7	46.66805463	141.4597394	0	4.406666115	-1.599884274
Uncharacterized protein LOC109201753	57.39422746	166.72394	0	0	-1.538483729
Peptidyl-tRNA hydrolase ICT1, mitochondrial isoform X1	115.8178908	327.4365853	29.93900897	33.96528657	-1.499357398
Uncharacterized protein LOC107837826	71.05804206	175.8289182	18.19361691	11.63929112	-1.307102524
Tyrosine-protein phosphatase non-receptor type substrate 1	51.04231408	122.8650491	0	2.409854425	-1.267308935
Uncharacterized protein LOC110439519	43.18207209	102.8445503	22.11257316	13.61593615	-1.25196097
High mobility group protein B2 isoform X1	50.56751462	111.476177	8.239156886	14.75870626	-1.140452655
Uncharacterized protein LOC109615419	57.02005874	120.9870413	15.3293157	0	-1.085311101
Titin	129.2325208	273.7378631	2.790599887	4.998769241	-1.082825837
Retrotransposon 1	82.72925585	174.9544821	0	6.176750056	-1.080510115
Uncharacterized protein LOC109195385	109.2434064	228.7859217	0	6.376786985	-1.066452074
Tigger transposable element-derived protein 1	87.65436481	182.6667094	36.00218372	52.76478643	-1.059315892
Fibrinogen gamma chain	176.6633335	366.272813	5440.256656	6016.702159	-1.05191598
Scavenger receptor cysteine-rich type 1 protein M130	85.59478561	172.9693707	214.7727575	155.7199805	-1.014921773
