# Supplementary material for: De novo transcriptome based on next-generation sequencing reveals candidate genes with sex-specific expression in Arapaima gigas (Schinz, 1822), an ancient Amazonian freshwater fish
Source: PLoS One. 2018 Oct 29;13(10):e0206379. doi: 10.1371/journal.pone.0206379 (PMC6205615; doi:10.1371/journal.pone.0206379)
Supplement: S4 Table — (CSV) [file pone.0206379.s007.csv]

Unigene	Skin Male	Skin Female	Liver Male	Liver Female
14-3-3 protein zeta	146.1118298	4.428927137	75.94290859	79.74503748
14-3-3 protein zeta/delta	145.3342087	13.76673739	80.04283871	40.09774333
2,4-dienoyl-CoA reductase, mitochondrial	2.066215769	25.0523701	144.4255825	53.0682815
3-beta-hydroxysteroid-Delta(8),Delta(7)-isomerase	1.644594238	9.970155138	430.3437196	213.8371479
4-aminobutyrate aminotransferase, mitochondrial	8.711032069	2.933865898	43.36815644	102.5440364
acidic leucine-rich nuclear phosphoprotein 32 family member B isoform X1	20.88525407	139.2757801	7.486409995	6.705159737
actin, cytoplasmic 2	108.2195496	25.80042806	122.0415154	93.69066526
ADP/ATP translocase 2	114.0265089	13.64352674	182.8542241	214.3490742
alpha-1-macroglobulin	6.307486431	183.2255674	281.6761761	287.7191892
anamorsin	39.94926975	6.727434778	139.222117	57.00273485
annexin A1	249.5255149	10.65294703	456.6657781	188.9908545
annexin A2 isoform X1	453.6621684	39.2896062	100.6677743	62.42019838
apolipoprotein E	296.2081912	9.654444083	22.83378755	15.33821214
ATP synthase subunit beta, mitochondrial	50.45101079	8.048768324	252.2295642	112.9539739
ATP synthase subunit gamma, mitochondrial isoform X1	105.4898901	7.436276686	461.6741227	374.1152052
B-cadherin isoform X1	273.7444803	1.952403587	141.9924986	113.733524
B-cell receptor CD22	241.8977389	391.0602673	105.2898578	35.13221121
basic leucine zipper and W2 domain-containing protein 1-A isoform X1	168.9486522	23.81932376	79.80824988	77.78683749
Beta-2-microglobulin precursor	886.7488343	15.4922431	2390.812421	2034.661642
C-C motif chemokine 25	156.1194773	4.594444607	135.8293797	75.42597409
C-type lectin domain family 4 member E	15.5221271	11.76262902	907.623234	367.5213944
calmodulin	237.6699721	10.99882194	240.6238041	206.7762897
calpain small subunit 1	249.9103419	6.703767461	39.63780842	14.20054938
calpain-2 catalytic subunit	107.6117779	25.48372987	7.533966595	6.74775353
calpastatin	168.4284812	3.98858378	18.8668501	2.112248122
calponin-2	157.0730949	4.28935487	50.7239034	49.97362721
calreticulin	29.29044369	35.51395971	73.49500691	230.3888199
catenin beta-1	63.81710893	14.43595379	121.2061121	59.63020466
cathepsin B	46.06872532	15.51589538	316.5094131	131.468903
cbp/p300-interacting transactivator 3	14.38961139	2.726102862	133.7861094	64.96522792
charged multivesicular body protein 4b	120.0470046	9.703607388	31.55633799	17.98570537
class I histocompatibility antigen, F10 alpha chain	507.2901087	33.13992871	954.2698973	519.480793
cofilin-1	163.4216401	10.65294703	176.3674729	203.0946496
cofilin-2	190.238766	17.34285234	76.90817094	98.73137938
cold-inducible RNA-binding protein isoform X2	103.6036947	7.984130869	162.081822	132.4830933
collagen alpha-1(I) chain	583.5385312	125.3911898	50.47889469	60.75245536
collagen alpha-1(II) chain	261.5904849	22.33606917	36.31868644	44.35721057
collagen alpha-1(XII) chain	143.8057462	32.59084384	38.54040677	32.36108628
collagen alpha-2(I) chain	236.5203328	106.4626069	60.5583858	46.38841947
collagen alpha-2(V) chain	125.4656462	15.97942055	26.45512094	25.38683121
collagen alpha-3(VI) chain	166.066034	38.5097692	47.16627416	17.48035869
collagenase 3	142.1311661	41.35935032	2.037901342	0.912617265
complex I assembly factor TIMMDC1, mitochondrial	3.504647513	10.62325241	103.6411296	19.69027396
cyclin-I	45.99197677	9.726308298	203.1998276	101.2989637
cystatin-B	147.0220829	30.7346113	199.8992217	284.8341042
cytochrome c oxidase subunit 5A, mitochondrial	107.2889425	20.32582294	192.2909362	172.2242629
cytochrome c oxidase subunit I (mitochondrion)	248.2754406	38.5933347	308.0610331	518.6143993
cytochrome c oxidase subunit NDUFA4	23.41326434	14.19401043	58.74810376	120.26834
cytochrome P450 2J6	2.78315948	12.65442768	124.7044498	58.07922535
desmoglein-2	152.9807419	14.10535943	9.382690111	6.536096029
desmoplakin isoform X1	183.9594805	8.578709739	8.876683095	2.27152851
desmoplakin isoform X2	139.9054942	9.382303795	4.438029362	7.94979057
E3 SUMO-protein ligase CBX4	129.3818463	8.003692968	20.50705097	11.30278239
E3 ubiquitin-protein ligase RNF182	131.2190042	8.11734143	115.1902573	60.18220049
ELM2 and SANT domain-containing protein 1	13.0289357	126.3781737	4.670278567	12.54872382
elongation factor 1-alpha, somatic form	307.4293807	60.46529223	1047.314872	625.3476648
elongation factor 1-beta	141.881943	52.93183058	191.6962865	189.2112263
elongation factor 1-delta isoform X7	151.1933773	48.24166837	61.80236774	55.3529326
elongation factor 1-gamma	137.213394	13.56260428	483.8281174	356.7256335
envoplakin	298.37985	28.11749254	0.69271731	3.102141225
epithelial membrane protein 2	262.1149351	7.81495243	21.5637264	9.656713306
ES1 protein homolog, mitochondrial	26.1741147	11.33410201	100.5238398	42.01567752
eukaryotic initiation factor 4A-II	118.9949026	7.927388043	339.8277319	218.3029853
eukaryotic translation initiation factor 1b	113.2695762	12.87531014	96.42968189	136.3684514
eukaryotic translation initiation factor 3 subunit J-A	70.54115188	6.288930366	111.5549212	223.1401921
eukaryotic translation initiation factor 4E-binding protein 3	10.99672561	3.703684938	37.22833814	151.0257407
eukaryotic translation initiation factor 5A-1	181.3587863	15.59526057	382.6761758	297.3181009
fatty acid synthase isoform X1	5.403061003	3.275540869	42.60851481	150.9136382
ferritin, middle subunit	355.0761296	14.67686188	2079.847708	2121.886102
fetuin-B	6.74513034	16.35661717	128.1445264	303.1710636
fibrinogen 1	58.02887517	26.05874736	123.2634206	48.30007373
fibrinogen alpha chain	100.7753366	2.909230383	1465.576195	4347.717705
fibrinogen gamma chain	176.6633335	366.272813	5440.256656	6016.702159
follistatin-related protein 1	126.8690688	18.0264492	62.17526945	30.2300422
GDH/6PGL endoplasmic bifunctional protein	9.276057512	4.686248757	113.6056388	53.35682907
gelsolin	172.482983	12.35028399	15.82194022	7.63044643
glucose-6-phosphate 1-dehydrogenase	8.438203324	2.557779733	302.4710615	144.9349528
glutamine synthetase	233.94524	15.84653556	131.1755997	167.838094
glutathione peroxidase 1	63.47495083	14.80035651	437.5552249	145.0007068
glutathione S-transferase kappa 1	6.439397159	9.759518058	115.4114934	36.17867238
glycerol-3-phosphate dehydrogenase	19.69201416	10.38091059	188.7431782	85.21054887
H-2 class II histocompatibility antigen, A-U alpha chain	261.723957	8.40991203	165.7528068	93.52699087
H-2 class II histocompatibility antigen, E-S beta chain	510.5071929	11.1326927	160.1741839	100.2248365
heat shock 70 kDa protein	327.8154792	57.56021004	128.9709677	30.48235973
heat shock cognate 71 kDa protein	348.4997144	7.421795135	446.1472701	521.4311757
heat shock protein HSP 90-alpha isoform X2	129.0533305	7.112457484	78.5013542	37.66568736
heat shock protein HSP 90-beta	205.351284	11.74450478	451.3763068	306.3142195
hemoglobin subunit beta	122.0672131	9.250222819	530.5357102	661.3207911
hepatocyte growth factor	9.906439622	10.00943349	124.2852202	53.0073035
HIG1 domain family member 1A, mitochondrial	103.4200478	17.91347498	92.6784128	144.6691398
high mobility group protein B1	146.1145685	28.57425906	59.13351775	71.87780419
high mobility group protein B2	141.6667375	17.89244977	45.84400987	47.37683288
high mobility group protein B2 isoform X1	50.56751462	111.476177	8.239156886	14.75870626
histone H1	251.0329794	90.27967043	95.32188699	105.8643748
huntingtin-interacting protein K	36.6914094	7.414575489	162.2104049	66.75156104
hypothetical protein	740.1743575	1100.064148	452.4815241	1174.34007
ictacalcin	170.6440247	9.759518058	5.770574669	56.85219946
insulin growth factor-binding protein complex acid labile subunit	137.5476436	4.047893576	130.4416492	93.24908021
integrin alpha-6	358.1908869	5.492805863	1.082589195	1.93922948
inter-alpha-trypsin inhibitor heavy chain H4 isoform X1	3.265694274	4.949469872	219.4879294	89.11766851
interferon regulatory factor 1	130.1091412	11.71442152	71.57345457	57.90070314
interferon-inducible GTPase 5	7.343997052	13.35663015	118.4619432	28.29326749
intermediate filament protein ON3	282.0350775	52.56678347	3.271737798	1.465156502
junction plakoglobin	213.4472966	15.51025733	91.70852244	55.14993884
keratin, type I cytoskeletal 18	125.1753563	20.1467408	61.5468649	26.67294821
Krueppel factor 5	109.3997135	19.50654793	5.766882683	1.291268766
lipocalin	134.8916835	7.714760732	4.561557507	4.085532552
macrophage-capping protein	148.5978615	5.849718805	27.67041484	9.293567525
mucin-2	291.862152	37.78034004	31.64639401	48.35137492
NADH dehydrogenase	117.3773777	43.78992375	723.356557	563.8064262
NADH dehydrogenase subunit 5 (mitochondrion)	1951.827943	99.16927351	2316.304394	4647.351185
NADH dehydrogenase subunit 6 (mitochondrion)	696.4413204	14.01136692	350.7144545	835.992085
nascent polypeptide-associated complex subunit alpha isoform X4	562.1832216	10.26556714	603.9440704	774.6830007
neuroblast differentiation-associated protein AHNAK	612.8941941	39.06586129	118.060174	50.57126171
neuroblast differentiation-associated protein AHNAK isoform X1	322.4414151	18.52855327	1.369437501	1.226528764
neuroblast differentiation-associated protein AHNAK isoform X4	340.5894637	8.473800559	25.88685998	18.69791626
nicotinamide riboside kinase 2	350.6488541	21.84006763	51.65408386	69.39552141
nuclear receptor corepressor 1	216.1446803	36.91130074	234.6164759	684.1535867
nuclear receptor subfamily 4 group A member 1	180.1584588	9.255839227	73.88227569	34.31152779
nuclease-sensitive element-binding protein 1 isoform X1	131.889875	5.260306144	276.8163386	298.0718836
nucleoside diphosphate kinase	435.6575127	23.16773132	990.8608746	715.6925819
occludin	134.7633663	18.15526067	3.578260275	4.807272126
ornithine decarboxylase	230.7726229	36.24433477	34.28868334	24.95224922
p53 apoptosis effector related to PMP-22	126.4139719	9.579619107	26.43295494	16.91037353
peptidyl-prolyl cis-trans isomerase	284.6412339	9.227825185	283.72225	368.9542557
peptidyl-prolyl cis-trans isomerase B	150.3145804	15.44515421	360.7281525	282.1873609
peptidyl-tRNA hydrolase ICT1, mitochondrial isoform X1	115.8178908	327.4365853	29.93900897	33.96528657
plectin	131.7634412	28.78558717	21.98448203	20.32544409
probable N-acetyltransferase CML1	3.714305156	5.629382277	199.7113213	92.41631537
probable ribosome biogenesis protein RLP24	210.1526027	7.321982328	121.2208712	162.8561564
profilin-1	174.7209971	12.71070084	15.03107999	2.243749951
prosaposin isoform X2	141.1594137	14.75451723	329.7672305	242.2216241
prostaglandin G/H synthase 2	350.1102002	20.91134048	13.90993462	5.537045489
proteasome maturation protein	39.16798428	11.87256013	56.15973604	113.17307
protein C-ets-2	129.2665924	7.94253241	6.261644761	11.2164117
protein C8orf4 homolog	206.935889	19.00793916	56.19474834	23.48756703
protein S100-A1	181.5147683	73.36076615	26.0259027	3.884991493
protein Z-dependent protease inhibitor	1.241770168	11.29212386	111.279477	316.9404838
protein-glutamine gamma-glutamyltransferase K	139.5029373	21.4106281	3.164900855	2.834625114
prothymosin alpha	204.2867836	5.629382277	66.57044043	77.51045805
proto-oncogene c-Fos	524.1267152	18.54545889	43.86198362	40.92159531
purine nucleoside phosphorylase	328.3781706	7.746121548	13.74030127	8.204280817
radiation-inducible immediate-early gene IEX-1	111.7593151	5.646061928	13.35353724	11.96001826
ras-related C3 botulinum toxin substrate 2	100.711271	4.84563484	8.595331501	2.56611962
receptor of activated protein C kinase 1	270.3178435	23.81932376	1135.154989	802.2555996
retinol-binding protein 1 isoform X1	10.70035996	186.5002371	4.794488103	21.47077746
RNA-binding protein PNO1	105.772209	6.049352066	214.6104199	150.568087
S-adenosylmethionine synthase	5.175817339	2.614814272	255.8759911	563.5876528
scavenger receptor cysteine-rich type 1 protein M130	85.59478561	172.9693707	214.7727575	155.7199805
selenoprotein W	306.8320568	7.266142615	378.0744098	211.6375967
serotransferrin-1	570.0338012	24.38541372	7256.637428	7466.060529
serum amyloid A-5 protein	11.62813684	8.811772952	1198.344888	27.99888667
small glutamine-rich tetratricopeptide repeat-containing protein alpha	50.55778542	8.065802755	47.69120441	106.7858773
sodium- and chloride-dependent taurine transporter isoform X1	76.57315657	7.868060494	394.2739559	81.25096274
sodium/potassium-transporting ATPase subunit beta-233	128.2224437	9.253966333	105.7853061	53.90720491
SPARC	591.8273928	37.20154687	92.87370664	52.53587195
sperm acrosome membrane-associated protein 4	472.2642924	5.401972787	9.582180334	45.77186293
stress-associated endoplasmic reticulum protein 1	54.50145974	17.09009776	94.31309931	193.0765279
succinyl-CoA:3-ketoacid coenzyme A transferase 1, mitochondrial	7.295699973	14.74310175	305.1037884	146.3916645
SUMO-conjugating enzyme UBC9	29.93553084	8.249116454	24.38754771	122.3183685
syndecan-1 isoform X1	111.6134152	3.980252534	32.94802268	42.15672232
syndecan-4 isoform X2	154.0539668	2.47072402	26.29586344	15.70115849
T-complex protein 1 subunit delta	44.97021623	15.14591873	132.0925535	60.15657469
thioredoxin	87.6477802	9.161278369	422.5142641	984.8686909
thioredoxin-interacting protein	283.7112	12.83556038	1022.034691	408.9752244
thioredoxin-interacting protein isoform X2	1.071403745	6.495256586	247.711814	77.39359918
thymosin beta-a	914.665248	18.06204645	69.41782538	28.69554143
thyroglobulin isoform X1	361.9071639	24.37798594	124.9224832	129.0993442
tigger transposable element-derived protein 1	87.65436481	182.6667094	36.00218372	52.76478643
titin	129.2325208	273.7378631	2.790599887	4.998769241
transcobalamin-2 isoform X2	2.73324412	8.284982177	284.1255341	138.206461
transcription factor jun-B	229.132708	14.24707216	35.80183172	26.40704966
transcription factor jun-D	102.7632093	18.87847332	47.44019807	12.4969231
transforming protein RhoA	109.5655926	19.72955204	52.49530115	55.72398498
transmembrane channel 6	16.16056935	137.1601163	5.792826243	15.56493379
transthyretin	1.876555665	11.37639344	63.90265487	144.5912655
tropomyosin alpha-3 chain isoform X2	161.305505	14.99839355	54.98283484	38.12520578
TSC22 domain family protein 3 isoform X2	103.126222	12.84637686	98.74490666	27.21240109
tubulin alpha-1C chain	118.5818315	4.923891217	32.02519831	18.25293484
tumor-associated calcium signal transducer 2	804.1045793	46.50035752	54.98914672	32.83380711
U5 small nuclear ribonucleoprotein 200 kDa helicase	33.457358	149.4545805	37.87242703	36.74690483
ubiquitin	82.63893021	8.946224886	301.5125265	118.4420822
ubiquitin FUBI	218.2388507	32.58736042	192.6814372	212.2660359
ubiquitin-40S ribosomal protein S27a	251.6462548	39.84711368	531.7978888	699.3797084
ubiquitin-conjugating enzyme E2 J2	32.65694274	118.7872769	46.8240916	41.93772636
UDP-glucuronosyltransferase 2C1 isoform X2	2.696123578	19.06907978	124.0261075	44.72183381
uncharacterized protein LOC107837826	71.05804206	175.8289182	18.19361691	11.63929112
uncharacterized protein LOC108925009	161.982443	11.69046565	34.56149399	24.76384148
uncharacterized protein LOC108938777	218.0275657	16.52207428	13.02548791	14.58275347
uncharacterized protein LOC110439519	43.18207209	102.8445503	22.11257316	13.61593615
uncharacterized protein LOC110506915	110.5311908	6.70082075	9.905096301	3.548576845
uncharacterized protein lrfn4b isoform X2	67.52024453	231.0752933	15.61479018	17.48162045
vimentin	933.1701808	36.55723551	1831.908368	2724.883656
zinc finger protein 36, C3H1 type 2	107.9882953	8.767849237	22.4649711	15.47740093
zona pellucida sperm-binding protein 3	7.624574259	13.86691984	38.26286442	107.7054403
