# Supplementary material for: De novo transcriptome based on next-generation sequencing reveals candidate genes with sex-specific expression in Arapaima gigas (Schinz, 1822), an ancient Amazonian freshwater fish
Source: PLoS One. 2018 Oct 29;13(10):e0206379. doi: 10.1371/journal.pone.0206379 (PMC6205615; doi:10.1371/journal.pone.0206379)
Supplement: S5 Table — (CSV) [file pone.0206379.s008.csv]

Gene	Accession Number	Gene Description	Legth	RPKM_Male_Skin	RPKM_Female_Skin	RPKM_Male_Liver	RPKM_Female_Liver	log2FC_Male_Skin_Reference	log2FC_Male_Liver_Reference
a1m,XP_018611035,Alpha-1-macroglobulin ,"4,784",6.307486431,183.2255674,281.6761761,287.7191892,-5.300324,NA
acot2,XP_018618234,"Acyl-coenzyme A thioesterase 2, mitochondrial ","3,719",4.733017514,0,35.14324971,347.319702,Inf,-3.304945
agt	XP_018604956	Angiotensinogen	2	3.771876886	0	137.4579739	530.8005603	Inf	-1.949179
ak2,XP_018615415,"Adenylate kinase 2, mitochondrial isoform X2 ",939,37.49114406,0,148.7874157,30.09110025,Inf,2.305844
ambp,XP_018603687, Protein AMBP isoform X3 [Scleropages formosus],"1,291",3.8955609,5.904093,4618.5293,2870.26542,-0.59988427,0.686249361
apmap,XP_018580468,Adipocyte plasma membrane-associated protein ,"1,464",3.435224851,0,132.3724106,41.3576451,Inf,1.678377
apoc1,XP_018587775, Apolipoprotein A-I-like [Scleropages formosus],"1,185",2.1220123,12.864445,5765.6855,7623.37619,-2.59988427,-0.402937925
arvcf	XP_018605820	Armadillo repeat protein deleted in velo-cardio-facial syndrome homolog	724	3.473183136	178.9739244	0	0	-5.687347	NA
b2m	NP_001185503	Beta-2-microglobulin precursor	984	886.7488343	15.4922431	2390.812421	2034.661642	5.838908	0.232712
b3galnt2 ,XP_018595532,"UDP-GalNAc:beta-1,3-N-acetylgalactosaminyltransferase 2 ",484,5.195422708,110.2381926,18.62321825,0,-4.407239,Inf
carl,XP_018586503,Calreticulin ,"1,717",29.29044369,35.51395971,73.49500691,230.3888199,-0.2779562,-1.648353
cd22,XP_018582418, B-cell receptor CD22-like [Scleropage,"2,183",241.897739,391.0603,105.289858,35.132211,-0.692993678,1.58350019
cola1,XP_018599340,Collagen alpha-1(X) chain ,"2,718",201.6848568,2.804335395,0,1.485101605,6.1683,-Inf
cox7c,XP_018614615,"Cytochrome c oxidase subunit 7C, mitochondrial ",400,31.43230738,0,56.33523521,181.6427773,Inf,-1.688995
csf1r,XP_018607843,macrophage colony-stimulating factor 1 receptor 1-like [Scleropages formosus],"1,322",3.80421269383605,5.76564569074027,0,0,-0.599884273712578,NA
ctnna2,XP_008509893,Catenin alpha-2,"1,262",7.970157181,211.3917798,0,0,-4.729167,NA
dennd5a	XP_016120336	DENN domain-containing protein 5A	696	10.83872668	164.2711983	0	0	-4.123446	-2.162926
dnl1	XP_016400483	DNA ligase 1	533	37.74235783	0	16.91114003	106.0245521	Inf	-2.648353
eif4ebp3,XP_018611927,Eukaryotic translation initiation factor 4E-binding protein 3 ,"2,058",10.99672561,3.703684938,37.22833814,151.0257407,1.570041,-2.020321
fasn,XP_016106557,Fatty acid synthase isoform X1 ,"2,327",5.403061003,3.275540869,42.60851481,150.9136382,0.7220438,-1.82451
fba,XP_018611791,Fibrinogen alpha chain ,"2,62",100.7753,2.90923,1465576,4347718,5.114361,-1.56879
fiba,XP_018611668,Fibrinogen beta chain [Scleropages formosus],"2,224",24.8744879,0.000000,4375.09974,5488.4868,Inf,-0.327092538
fibg,XP_018591371, Fibrinogen gamma chain [Scleropages formosus],"3,288",176.6633335,366.272813,5440.2567,6016.70216,-1.05191598,-0.145298226
glis2	XP_018600885	Zinc finger protein GLIS2	765	3.287038681	129.5273031	0	0	-5.300324	NA
gltscr2 ,XP_018598262,Glioma tumor suppressor candidate region gene 2 protein ,"1,484",67.77856039,0,30.36939904,100.6406523,Inf,-1.728523
gstk1	XP_018591791	Glutathione S-transferase kappa 1	781	6.439397159	9.759518058	115.4114934	36.17867238	-0.5998843	1.673576
hpx,XP_018584098, Hemopexin-like [Scleropages formosus],"3,161",26.2515949,16.879242,9223.2240,6636.41965,0.63715492,0.474866012
hsp70,XP_018589419,Heat shock 70 kDa protein ,"2,516",327.8154792,57.56021004,128.9709677,30.48235973,2.5097402,2.0809998
iigp5,XP_018587675,Interferon-inducible GTPase 5 ,"1,712",7.343997052,13.35663015,118.4619432,28.29326749,Inf,2.305844
ita6,XP_018584540,Integrin alpha-6 ,"4,163",358.1908869,5.492805863,1.082589195,1.93922948,6.0270415,-0.8409976
LOC106513546,XP_013857881, Uncharacterized protein LOC106513546 [Austrofundulus limnaeus],"1,482",1063.8627,1280.650282,45.6155751,46.3027023,-0.26756457,-0.02156989
LOC108927954 ,XP_018597164,Bile salt export pump isoform X2 ,"1,833",0,4.158310749,186.8621004,52.85114451,-Inf,1.821967
LOC108934571 ,XP_018607998,B-cadherin isoform X1 ,"3,904",273.7444803,1.952403587,141.9924986,113.733524,7.131435,0.3201571
LOC110446415	XP_021347235	Uncharacterized protein LOC110446415	563	4.46640247	108.3081151	0	0	-4.599884	NA
mal,XP_018606345,Myelin and lymphocyte protein ,"1,638",348.4802821,4.653347743,0,0,6.226664,NA
matp	XP_018607117	membrane-associated transporter protein�isoform X1 [Scl	974	2.581709	0	9.254248	12.43277	Inf	-0.4259601
mc4r	XP_018596452	Melanocortin receptor 4-like [Scleropages formosus]	593	12.72134	0	0	0	Inf	NA
mitf	XP_018589549	Microphthalmia-associated transcription factor-like [Sclero	719	0.00000	31.80327	0	0	-Inf	NA
mshr	XP_018619160	Melanocyte-stimulating hormone receptor like [Scleropages formosus]	761	6.608632	20.03202	0	0	-1.599884	NA
mta1	XP_018590687	Metastasis-associated protein MTA1 isoform X3	519	4.845057015	220.2943238	0	0	-5.506775	NA
mycbp2	XP_004081508	E3 ubiquitin-protein ligase MYCBP2 [Oryzias latipes]	1413	12.4572485027455	0	35.0849306338069	25.7102303294691	Inf	0.448508975212889
naca,XP_005986238,Nascent polypeptide-associated complex subunit alpha isoform X4 ,"1,485",562.1832216,10.26556714,603.9440704,774.6830007,5.775155,-0.3591911
nadh5,YP_001816866,NADH dehydrogenase subunit 5 (mitochondrion) [Arapaima gigas],"13,758",1951.8279,99.169274,2316.3043941,4647.3511849,4.29878889,-1.00458381
nadh6	YP_001816867	NADH dehydrogenase subunit 6 (mitochondrion)	1778	696.4413204	14.01136692	350.7144545	835.992085	5.635332	-1.253192
pax3	XP_018604024	Paired box protein Pax-3 isoform X2 [Scleropages formosus]	761	13.217265	20.032020	0.00000	0.00000	-0.5998843	NA
pmel	XP_018581023	Melanocyte protein PMEL [Scleropages formosus]	1204	16.708203	12.66143	7.48641	10.05774	0.4001157	-0.4259601
pol,XP_014268890, RNA-directed DNA polymerase from mobile element jockey,"3,323",318.579631,518.3911,14.918750,23.079632,-0.702386813,-0.62949354
ret1	XP_018593664	Retinol-binding protein 1 isoform X1	940	10.70035996	186.5002371	4.794488103	21.47077746	-4.407239	NA
saa5	XP_018618982	Serum amyloid A-5 protein	865	11.62813684	8.811772952	1198.344888	27.99888667	-3.921812	NA
sdc4,XP_018600166,Syndecan-4 isoform X2 ,"3,085",154.0539668,2.47072402,26.29586344,15.70115849,5.962358,0.7439649
slc24a2	XP_018615294	sodium/potassium/calcium exchanger	238	0	640.5196	0	0	-Inf	NA
slc6a6,XP_018602541,Sodium- and chloride-dependent taurine transporter isoform X1 ,"3,875",76.57315657,7.868060494,394.2739559,81.25096274,3.282759,2.278742
sox-10	XP_018948449	Transcription factor SOX-10-like [Cyprinus carpio]	828	15.18469	0	0	0	Inf	NA
spaca4,XP_018609834,Sperm acrosome membrane-associated protein 4 ,"1,411",472.2642924,5.401972787,9.582180334,45.77186293,6.449964,-2.25603
tcb1,P35072,Transposable element Tcb1 transposable,"2,456",791.438880,1250.7085,155.977036,192.292842,-0.660195698,-0.30197143
tf2-1,XP_014065551, Transposon Tf2-1 polyprotein [Salmo,"1,968",100.941150,476.3865,0.000000,8.204281,-2.238618031,-Inf
timmdc1,XP_018613206,"Complex I assembly factor TIMMDC1, mitochondrial ","1,435",3.504647513,10.62325241,103.6411296,19.69027396,Inf,2.305844
trf2,XP_018595294, Serotransferrin-1-like [Scleropages formosus],"2,188",570.0338012,24.385414,7256.6374,7466.06053,4.54695711,-0.041046016
txnip,XP_018620258,Thioredoxin-interacting protein isoform X2 ,"2,347",1.071403745,6.495256586,247.711814,77.39359918,-2.599884,1.678377
tyba	XP_018592541	Thymosin beta-a-like [Scleropages formosus]	844	914.6652	18.062046	69.4178254	28.6955414	5.66221057	1.27447958
tyba	XP_018592541	Thymosin beta-a	844	914.665248	18.06204645	69.41782538	28.69554143	5.662211	1.2744
tyrp1,XP_018615062,"5,6-dihydroxyindole-2-carboxylic acid oxidase-tyrp1 [Sclero",930,8.111563,8.195896,0,0,-0.01492177,NA
ubc9	NP_001187932	SUMO-conjugating enzyme UBC9	924	29.93553084	8.249116454	24.38754771	122.3183685	1.859547	-2.326424
ubiq	NP_001118081	Ubiquitin	852	82.63893021	8.946224886	301.5125265	118.4420822	3.20747065	1.3480362
vim,XP_018615631, Vimentin-like [Scleropages formosus],"1,668",933.1702,36.557236,1831.9083680,2724.8836559,4.67391133,-0.57284729
vtg	XP_018589755	LOW QUALITY PROTEIN:vitellogenin-like	974	18.07196	54.77955	0	0	-1.5998843	NA
xdh,XP_017564295,xanthine dehydrogenase/oxidase isoform X1 [Scleropages formosus],"3,081",2.4484757454972,2.47393171150881,33.6438924985421,45.8545003766417,-0.014921772991426,-0.446718702870054
znf384	XP_015193432	Zinc finger protein 384 isoform X1	514	4.89218792	103.8040569	0	0	-4.407239	NA
zp3,XP_018581636,Zona pellucida sperm-binding protein 3-like [Scleropages formosus],"1,649",7.624574,13.866920,38.26286,107.70544,-0.8629187,-1.4930743
